# Supplementary material for: A Multi-Objective Approach for Anti-Osteosarcoma Cancer Agents Discovery through Drug Repurposing
Source: Pharmaceuticals (Basel). 2020 Nov 22;13(11):409. doi: 10.3390/ph13110409 (PMC7700154; doi:10.3390/ph13110409)
Supplement: Supplementary file 1 [file pharmaceuticals-13-00409-s001.zip]

Archive with 1 entries (1 files):
- pharmaceuticals-13-00409-s001.xlsx
