# Supplementary material for: A Multi-Objective Approach for Anti-Osteosarcoma Cancer Agents Discovery through Drug Repurposing
Source: Pharmaceuticals (Basel). 2020 Nov 22;13(11):409. doi: 10.3390/ph13110409 (PMC7700154; doi:10.3390/ph13110409)
Supplement: Supplementary file 1 [file pharmaceuticals-13-00409-s001.zip › pharmaceuticals-13-00409-s001.xlsx]

## Sheet: Table S1
Table S1. CHEMBL dataset of compounds with biological activity for HOS, MG63, U2OS and SAOS2 cell lines.
Compound CHEMBL ID	Class*	Canonical Smiles	Target Cell line (CHEMBL ID)	Target Cell Line
CHEMBL1023	0	Cc1cc2c(cc1C(=C)c3ccc(cc3)C(=O)O)C(C)(C)CCC2(C)C	CHEMBL614736	HOS
CHEMBL1023	1	Cc1cc2c(cc1C(=C)c3ccc(cc3)C(=O)O)C(C)(C)CCC2(C)C	CHEMBL614347	MG63
CHEMBL1023	0	Cc1cc2c(cc1C(=C)c3ccc(cc3)C(=O)O)C(C)(C)CCC2(C)C	CHEMBL614894	SAOS2
CHEMBL1023	0	Cc1cc2c(cc1C(=C)c3ccc(cc3)C(=O)O)C(C)(C)CCC2(C)C	CHEMBL615023	U2OS
CHEMBL102714	0	Cn1cc(C2=C(C(=O)NC2=O)c3ccc(Cl)cc3Cl)c4ccccc14	CHEMBL614736	HOS
CHEMBL102714	0	Cn1cc(C2=C(C(=O)NC2=O)c3ccc(Cl)cc3Cl)c4ccccc14	CHEMBL614347	MG63
CHEMBL102714	0	Cn1cc(C2=C(C(=O)NC2=O)c3ccc(Cl)cc3Cl)c4ccccc14	CHEMBL614894	SAOS2
CHEMBL102714	0	Cn1cc(C2=C(C(=O)NC2=O)c3ccc(Cl)cc3Cl)c4ccccc14	CHEMBL615023	U2OS
CHEMBL103667	0	Cc1ccc(cc1)n2nc(cc2NC(=O)Nc3ccc(OCCN4CCOCC4)c5ccccc35)C(C)(C)C	CHEMBL614736	HOS
CHEMBL103667	0	Cc1ccc(cc1)n2nc(cc2NC(=O)Nc3ccc(OCCN4CCOCC4)c5ccccc35)C(C)(C)C	CHEMBL614347	MG63
CHEMBL103667	0	Cc1ccc(cc1)n2nc(cc2NC(=O)Nc3ccc(OCCN4CCOCC4)c5ccccc35)C(C)(C)C	CHEMBL614894	SAOS2
CHEMBL103667	0	Cc1ccc(cc1)n2nc(cc2NC(=O)Nc3ccc(OCCN4CCOCC4)c5ccccc35)C(C)(C)C	CHEMBL615023	U2OS
CHEMBL105	1	CO[C@]12[C@H]3N[C@H]3CN1C4=C([C@H]2COC(=O)N)C(=O)C(=C(C)C4=O)N	CHEMBL614736	HOS
CHEMBL105	1	CO[C@]12[C@H]3N[C@H]3CN1C4=C([C@H]2COC(=O)N)C(=O)C(=C(C)C4=O)N	CHEMBL614347	MG63
CHEMBL105	1	CO[C@]12[C@H]3N[C@H]3CN1C4=C([C@H]2COC(=O)N)C(=O)C(=C(C)C4=O)N	CHEMBL614894	SAOS2
CHEMBL105	0	CO[C@]12[C@H]3N[C@H]3CN1C4=C([C@H]2COC(=O)N)C(=O)C(=C(C)C4=O)N	CHEMBL615023	U2OS
CHEMBL105442	1	Fc1ccc(C(=O)NOCC2CC2)c(Nc3ccc(I)cc3Cl)c1F	CHEMBL614736	HOS
CHEMBL105442	0	Fc1ccc(C(=O)NOCC2CC2)c(Nc3ccc(I)cc3Cl)c1F	CHEMBL614347	MG63
CHEMBL105442	0	Fc1ccc(C(=O)NOCC2CC2)c(Nc3ccc(I)cc3Cl)c1F	CHEMBL614894	SAOS2
CHEMBL105442	1	Fc1ccc(C(=O)NOCC2CC2)c(Nc3ccc(I)cc3Cl)c1F	CHEMBL615023	U2OS
CHEMBL1079175	1	NC1(CCC1)c2ccc(cc2)c3nc4C=CN5C(=O)NN=C5c4cc3c6ccccc6	CHEMBL614736	HOS
CHEMBL1079175	0	NC1(CCC1)c2ccc(cc2)c3nc4C=CN5C(=O)NN=C5c4cc3c6ccccc6	CHEMBL614347	MG63
CHEMBL1079175	1	NC1(CCC1)c2ccc(cc2)c3nc4C=CN5C(=O)NN=C5c4cc3c6ccccc6	CHEMBL614894	SAOS2
CHEMBL1079175	0	NC1(CCC1)c2ccc(cc2)c3nc4C=CN5C(=O)NN=C5c4cc3c6ccccc6	CHEMBL615023	U2OS
CHEMBL1084546	1	CN(c1ncccc1CNc2nc(Nc3ccc4NC(=O)Cc4c3)ncc2C(F)(F)F)S(=O)(=O)C	CHEMBL614736	HOS
CHEMBL1084546	1	CN(c1ncccc1CNc2nc(Nc3ccc4NC(=O)Cc4c3)ncc2C(F)(F)F)S(=O)(=O)C	CHEMBL614347	MG63
CHEMBL1084546	0	CN(c1ncccc1CNc2nc(Nc3ccc4NC(=O)Cc4c3)ncc2C(F)(F)F)S(=O)(=O)C	CHEMBL614894	SAOS2
CHEMBL1084546	0	CN(c1ncccc1CNc2nc(Nc3ccc4NC(=O)Cc4c3)ncc2C(F)(F)F)S(=O)(=O)C	CHEMBL615023	U2OS
CHEMBL1090090	0	NC(=O)N(c1ccc(C(=O)N)c(n1)c2ccc(F)cc2F)c3c(F)cccc3F	CHEMBL614736	HOS
CHEMBL1090090	0	NC(=O)N(c1ccc(C(=O)N)c(n1)c2ccc(F)cc2F)c3c(F)cccc3F	CHEMBL614347	MG63
CHEMBL1090090	0	NC(=O)N(c1ccc(C(=O)N)c(n1)c2ccc(F)cc2F)c3c(F)cccc3F	CHEMBL614894	SAOS2
CHEMBL1090090	0	NC(=O)N(c1ccc(C(=O)N)c(n1)c2ccc(F)cc2F)c3c(F)cccc3F	CHEMBL615023	U2OS
CHEMBL1090771	0	NC(=O)[C@@H](CCC(F)(F)F)N(Cc1ccc(cc1F)c2nocn2)S(=O)(=O)c3ccc(Cl)cc3	CHEMBL614736	HOS
CHEMBL1090771	0	NC(=O)[C@@H](CCC(F)(F)F)N(Cc1ccc(cc1F)c2nocn2)S(=O)(=O)c3ccc(Cl)cc3	CHEMBL614347	MG63
CHEMBL1090771	0	NC(=O)[C@@H](CCC(F)(F)F)N(Cc1ccc(cc1F)c2nocn2)S(=O)(=O)c3ccc(Cl)cc3	CHEMBL614894	SAOS2
CHEMBL1090771	0	NC(=O)[C@@H](CCC(F)(F)F)N(Cc1ccc(cc1F)c2nocn2)S(=O)(=O)c3ccc(Cl)cc3	CHEMBL615023	U2OS
CHEMBL1091644	0	C[C@@]1(O)C[C@@H](C1)c2nc(c3ccc4ccc(nc4c3)c5ccccc5)c6c(N)nccn26	CHEMBL614736	HOS
CHEMBL1091644	0	C[C@@]1(O)C[C@@H](C1)c2nc(c3ccc4ccc(nc4c3)c5ccccc5)c6c(N)nccn26	CHEMBL614347	MG63
CHEMBL1091644	1	C[C@@]1(O)C[C@@H](C1)c2nc(c3ccc4ccc(nc4c3)c5ccccc5)c6c(N)nccn26	CHEMBL614894	SAOS2
CHEMBL1091644	0	C[C@@]1(O)C[C@@H](C1)c2nc(c3ccc4ccc(nc4c3)c5ccccc5)c6c(N)nccn26	CHEMBL615023	U2OS
CHEMBL109480	1	CO[C@H]1C[C@H](C)CC2=C(NCC=C)C(=O)C=C(NC(=O)\C(=C\C=C/[C@H](OC)[C@@H](OC(=O)N)\C(=C\[C@H](C)[C@H]1O)\C)\C)C2=O	CHEMBL614736	HOS
CHEMBL109480	1	CO[C@H]1C[C@H](C)CC2=C(NCC=C)C(=O)C=C(NC(=O)\C(=C\C=C/[C@H](OC)[C@@H](OC(=O)N)\C(=C\[C@H](C)[C@H]1O)\C)\C)C2=O	CHEMBL614347	MG63
CHEMBL109480	1	CO[C@H]1C[C@H](C)CC2=C(NCC=C)C(=O)C=C(NC(=O)\C(=C\C=C/[C@H](OC)[C@@H](OC(=O)N)\C(=C\[C@H](C)[C@H]1O)\C)\C)C2=O	CHEMBL614894	SAOS2
CHEMBL109480	1	CO[C@H]1C[C@H](C)CC2=C(NCC=C)C(=O)C=C(NC(=O)\C(=C\C=C/[C@H](OC)[C@@H](OC(=O)N)\C(=C\[C@H](C)[C@H]1O)\C)\C)C2=O	CHEMBL615023	U2OS
CHEMBL1095008	0	CC(=CCC[C@@](C)(O)[C@H]1CC[C@]2(C)[C@@H]1[C@H](O)C[C@@H]3[C@@]4(C)CC[C@H](O[C@@H]5O[C@H](CO)[C@@H](O)[C@H](O)[C@H]5O[C@@H]6O[C@H](CO)[C@@H](O)[C@H](O)[C@H]6O)C(C)(C)[C@@H]4CC[C@@]23C)C	CHEMBL615023	U2OS
CHEMBL1096404	0	COc1ccc(O)c2C(=O)C(=CC(=O)c12)[C@H](CC=C(C)C)OC(=O)C=C(C)C	CHEMBL614894	SAOS2
CHEMBL1097731	0	COc1ccc(O)c2C(=O)C=C(CCC=C(C)C)C(=O)c12	CHEMBL614894	SAOS2
CHEMBL1097732	0	COc1ccc(O)c2C(=O)C(=CC(=O)c12)[C@H](CC=C(C)C)OC(=O)C	CHEMBL614894	SAOS2
CHEMBL1099068	0	COc1ccc(O)c2C(=O)C(=CC(=O)c12)CCC=C(C)C	CHEMBL614894	SAOS2
CHEMBL111971	0	CC(C)n1cnc2c(NCc3ccc(O)cc3)nc(NCCCO)nc12	CHEMBL614736	HOS
CHEMBL112415	1	CC(=CC[C@H](OC(=O)C)C1=CC(=O)c2c(O)ccc(O)c2C1=O)C	CHEMBL614894	SAOS2
CHEMBL113515	0	CC(C)n1cnc2c(NCc3cccc(O)c3)nc(NCCCO)nc12	CHEMBL614736	HOS
CHEMBL113712	1	Oc1ccc2C(=C(C(=O)Oc2c1)c3ccccc3)c4cccc(OCCCN5CCCCC5)c4	CHEMBL615023	U2OS
CHEMBL114499	0	CCC(CO)Nc1nc(NCc2cccc(O)c2)c3ncn(C(C)C)c3n1	CHEMBL614736	HOS
CHEMBL115000	1	Oc1ccc2C(=C(C(=O)Oc2c1)c3ccccc3)c4cccc(OCCCCN5CCCCC5)c4	CHEMBL615023	U2OS
CHEMBL115060	1	Oc1ccc2C(=C(C(=O)Oc2c1)c3ccccc3)c4ccc(OCCCCN5CCCCC5)cc4	CHEMBL615023	U2OS
CHEMBL115194	1	Oc1ccc2C(=C(C(=O)Oc2c1)c3ccccc3)c4ccc(OCCCN5CCCCC5)cc4	CHEMBL615023	U2OS
CHEMBL115303	1	Oc1ccc2C(=C(C(=O)Oc2c1)c3ccccc3)Cc4ccc(OCCCCN5CCCCC5)cc4	CHEMBL615023	U2OS
CHEMBL115489	1	Oc1ccc2C(=C(C(=O)Oc2c1)c3ccccc3)c4cccc(OCCCCCN5CCCCC5)c4	CHEMBL615023	U2OS
CHEMBL1171837	1	CN1CCN(Cc2ccc(NC(=O)c3ccc(C)c(c3)C#Cc4cnc5cccnn45)cc2C(F)(F)F)CC1	CHEMBL614736	HOS
CHEMBL1171837	1	CN1CCN(Cc2ccc(NC(=O)c3ccc(C)c(c3)C#Cc4cnc5cccnn45)cc2C(F)(F)F)CC1	CHEMBL614347	MG63
CHEMBL1171837	0	CN1CCN(Cc2ccc(NC(=O)c3ccc(C)c(c3)C#Cc4cnc5cccnn45)cc2C(F)(F)F)CC1	CHEMBL614894	SAOS2
CHEMBL1171837	1	CN1CCN(Cc2ccc(NC(=O)c3ccc(C)c(c3)C#Cc4cnc5cccnn45)cc2C(F)(F)F)CC1	CHEMBL615023	U2OS
CHEMBL117185	1	CC(C)C(=O)O[C@H]1C[C@@H]2[C@@](C)(C\C=C(/C)\C=C)[C@@H](C)C[C@@H](O)C23[C@@H](OC(=O)C)O[C@@H](OC(=O)C)C3=C1	CHEMBL614736	HOS
CHEMBL117263	1	Oc1ccc2C(=C(C(=O)Oc2c1)c3ccccc3)c4ccc(OCCN5CCCCC5)cc4	CHEMBL615023	U2OS
CHEMBL1173055	0	CNCc1ccc(cc1)c2[nH]c3cc(F)cc4C(=O)NCCc2c34	CHEMBL614736	HOS
CHEMBL1173055	0	CNCc1ccc(cc1)c2[nH]c3cc(F)cc4C(=O)NCCc2c34	CHEMBL614347	MG63
CHEMBL1173055	0	CNCc1ccc(cc1)c2[nH]c3cc(F)cc4C(=O)NCCc2c34	CHEMBL614894	SAOS2
CHEMBL1173055	1	CNCc1ccc(cc1)c2[nH]c3cc(F)cc4C(=O)NCCc2c34	CHEMBL615023	U2OS
CHEMBL1173655	0	CN(C)C\C=C\C(=O)Nc1cc2c(Nc3ccc(F)c(Cl)c3)ncnc2cc1O[C@H]4CCOC4	CHEMBL614736	HOS
CHEMBL1173655	1	CN(C)C\C=C\C(=O)Nc1cc2c(Nc3ccc(F)c(Cl)c3)ncnc2cc1O[C@H]4CCOC4	CHEMBL614347	MG63
CHEMBL1173655	0	CN(C)C\C=C\C(=O)Nc1cc2c(Nc3ccc(F)c(Cl)c3)ncnc2cc1O[C@H]4CCOC4	CHEMBL614894	SAOS2
CHEMBL1173655	0	CN(C)C\C=C\C(=O)Nc1cc2c(Nc3ccc(F)c(Cl)c3)ncnc2cc1O[C@H]4CCOC4	CHEMBL615023	U2OS
CHEMBL1180	1	OC(=O)c1ccc2cc(ccc2c1)c3ccc(O)c(c3)C45CC6CC(CC(C6)C4)C5	CHEMBL614894	SAOS2
CHEMBL1180	1	OC(=O)c1ccc2cc(ccc2c1)c3ccc(O)c(c3)C45CC6CC(CC(C6)C4)C5	CHEMBL615023	U2OS
CHEMBL1186585	0	FC(F)(F)c1ccc2c(SCCCCCOC3=COC(=CC3=O)CN4CCOCC4)ccnc2c1	CHEMBL614736	HOS
CHEMBL1186585	0	FC(F)(F)c1ccc2c(SCCCCCOC3=COC(=CC3=O)CN4CCOCC4)ccnc2c1	CHEMBL614347	MG63
CHEMBL1186585	0	FC(F)(F)c1ccc2c(SCCCCCOC3=COC(=CC3=O)CN4CCOCC4)ccnc2c1	CHEMBL614894	SAOS2
CHEMBL1186585	0	FC(F)(F)c1ccc2c(SCCCCCOC3=COC(=CC3=O)CN4CCOCC4)ccnc2c1	CHEMBL615023	U2OS
CHEMBL1190711	1	COc1ccc(cc1OC)c2cc3nccn3c(Nc4ncccc4C(=O)N)n2	CHEMBL614736	HOS
CHEMBL1190711	0	COc1ccc(cc1OC)c2cc3nccn3c(Nc4ncccc4C(=O)N)n2	CHEMBL614347	MG63
CHEMBL1190711	0	COc1ccc(cc1OC)c2cc3nccn3c(Nc4ncccc4C(=O)N)n2	CHEMBL614894	SAOS2
CHEMBL1190711	0	COc1ccc(cc1OC)c2cc3nccn3c(Nc4ncccc4C(=O)N)n2	CHEMBL615023	U2OS
CHEMBL1194993	0	N(c1ccccc1)c2nc(nc3ccccc23)c4ccccc4	CHEMBL615023	U2OS
CHEMBL1201182	1	CO[C@@H]1C[C@H](C[C@@H](C)[C@@H]2CC(=O)[C@H](C)\C=C(/C)\[C@@H](O)[C@@H](OC)C(=O)[C@H](C)C[C@H](C)\C=C\C=C\C=C(/C)\[C@H](C[C@@H]3CC[C@@H](C)[C@@](O)(O3)C(=O)C(=O)N4CCCC[C@H]4C(=O)O2)OC)CC[C@H]1OC(=O)C(C)(CO)CO	CHEMBL614736	HOS
CHEMBL1201182	1	CO[C@@H]1C[C@H](C[C@@H](C)[C@@H]2CC(=O)[C@H](C)\C=C(/C)\[C@@H](O)[C@@H](OC)C(=O)[C@H](C)C[C@H](C)\C=C\C=C\C=C(/C)\[C@H](C[C@@H]3CC[C@@H](C)[C@@](O)(O3)C(=O)C(=O)N4CCCC[C@H]4C(=O)O2)OC)CC[C@H]1OC(=O)C(C)(CO)CO	CHEMBL614347	MG63
CHEMBL1201182	1	CO[C@@H]1C[C@H](C[C@@H](C)[C@@H]2CC(=O)[C@H](C)\C=C(/C)\[C@@H](O)[C@@H](OC)C(=O)[C@H](C)C[C@H](C)\C=C\C=C\C=C(/C)\[C@H](C[C@@H]3CC[C@@H](C)[C@@](O)(O3)C(=O)C(=O)N4CCCC[C@H]4C(=O)O2)OC)CC[C@H]1OC(=O)C(C)(CO)CO	CHEMBL614894	SAOS2
CHEMBL1201182	1	CO[C@@H]1C[C@H](C[C@@H](C)[C@@H]2CC(=O)[C@H](C)\C=C(/C)\[C@@H](O)[C@@H](OC)C(=O)[C@H](C)C[C@H](C)\C=C\C=C\C=C(/C)\[C@H](C[C@@H]3CC[C@@H](C)[C@@](O)(O3)C(=O)C(=O)N4CCCC[C@H]4C(=O)O2)OC)CC[C@H]1OC(=O)C(C)(CO)CO	CHEMBL615023	U2OS
CHEMBL1230020	0	CCCS(=O)(=O)Nc1ccc(F)c(C(=O)c2c[nH]c3ncc(Cl)cc23)c1F	CHEMBL614736	HOS
CHEMBL1230020	0	CCCS(=O)(=O)Nc1ccc(F)c(C(=O)c2c[nH]c3ncc(Cl)cc23)c1F	CHEMBL614347	MG63
CHEMBL1230020	0	CCCS(=O)(=O)Nc1ccc(F)c(C(=O)c2c[nH]c3ncc(Cl)cc23)c1F	CHEMBL614894	SAOS2
CHEMBL1230020	0	CCCS(=O)(=O)Nc1ccc(F)c(C(=O)c2c[nH]c3ncc(Cl)cc23)c1F	CHEMBL615023	U2OS
CHEMBL1234570	1	OCCCCCCSc1ccc(c2nonc12)[N+](=O)[O-]	CHEMBL615023	U2OS
CHEMBL1234833	1	CC(C)c1cnn2c(NCc3ccccc3)cc(N[C@@H](CO)[C@H](O)CO)nc12	CHEMBL614894	SAOS2
CHEMBL1236095	1	CCc1cccc(CC)c1NC(=O)c2nn(C)c3c2CCc4cnc(Nc5ccc(cc5OC(F)(F)F)C(=O)NC6CCN(C)CC6)nc34	CHEMBL615023	U2OS
CHEMBL1242210	1	CN(Cc1nc2cccc(N3CCN(C)CC3)n2c1CO)[C@H]4CCCc5cccnc45	CHEMBL614736	HOS
CHEMBL1270230	1	NC(=O)c1cc([nH]c1c2ccccc2)c3ccnc(N)n3	CHEMBL615023	U2OS
CHEMBL1272140	1	CN1CCN(CC1)c2ccc(OC(F)(F)F)c(Nc3ncc4CCc5c(nn(C)c5c4n3)C(=O)N)c2	CHEMBL615023	U2OS
CHEMBL1289926	1	CNC(=O)c1ccccc1Sc2ccc3c(\C=C\c4ccccn4)n[nH]c3c2	CHEMBL614736	HOS
CHEMBL1289926	0	CNC(=O)c1ccccc1Sc2ccc3c(\C=C\c4ccccn4)n[nH]c3c2	CHEMBL614347	MG63
CHEMBL1289926	0	CNC(=O)c1ccccc1Sc2ccc3c(\C=C\c4ccccn4)n[nH]c3c2	CHEMBL614894	SAOS2
CHEMBL1289926	0	CNC(=O)c1ccccc1Sc2ccc3c(\C=C\c4ccccn4)n[nH]c3c2	CHEMBL615023	U2OS
CHEMBL135561	0	COC(=O)[C@H](CCSC)NC(=O)c1ccc(NC[C@@H](N)CS)cc1c2ccccc2	CHEMBL614736	HOS
CHEMBL135561	0	COC(=O)[C@H](CCSC)NC(=O)c1ccc(NC[C@@H](N)CS)cc1c2ccccc2	CHEMBL614347	MG63
CHEMBL135561	1	COC(=O)[C@H](CCSC)NC(=O)c1ccc(NC[C@@H](N)CS)cc1c2ccccc2	CHEMBL614894	SAOS2
CHEMBL135561	0	COC(=O)[C@H](CCSC)NC(=O)c1ccc(NC[C@@H](N)CS)cc1c2ccccc2	CHEMBL615023	U2OS
CHEMBL1431	0	CN(C)C(=N)NC(=N)N	CHEMBL614736	HOS
CHEMBL1431	0	CN(C)C(=N)NC(=N)N	CHEMBL614347	MG63
CHEMBL1431	0	CN(C)C(=N)NC(=N)N	CHEMBL614894	SAOS2
CHEMBL1431	0	CN(C)C(=N)NC(=N)N	CHEMBL615023	U2OS
CHEMBL14762	0	CC[C@H](CO)Nc1nc(NCc2ccccc2)c3ncn(C(C)C)c3n1	CHEMBL614736	HOS
CHEMBL14762	0	CC[C@H](CO)Nc1nc(NCc2ccccc2)c3ncn(C(C)C)c3n1	CHEMBL614894	SAOS2
CHEMBL15192	1	CC1(C)CCC2=C(O1)c3ccccc3C(=O)C2=O	CHEMBL614736	HOS
CHEMBL1554	1	CC(C)[C@H]1NC(=O)[C@@H](NC(=O)C2=C(N)C(=O)C(=C3Oc4c(C)ccc(C(=O)N[C@H]5[C@@H](C)OC(=O)[C@H](C(C)C)N(C)C(=O)CN(C)C(=O)[C@@H]6CCCN6C(=O)[C@H](NC5=O)C(C)C)c4N=C23)C)[C@@H](C)OC(=O)[C@H](C(C)C)N(C)C(=O)CN(C)C(=O)[C@@H]7CCCN7C1=O	CHEMBL615023	U2OS
CHEMBL159	1	CC[C@]1(O)C[C@@H]2CN(CCc3c([nH]c4ccccc34)[C@@](C2)(C(=O)OC)c5cc6c(cc5OC)N(C)[C@H]7[C@](O)([C@H](OC(=O)C)[C@]8(CC)C=CCN9CC[C@]67[C@H]89)C(=O)OC)C1	CHEMBL614736	HOS
CHEMBL159	1	CC[C@]1(O)C[C@@H]2CN(CCc3c([nH]c4ccccc34)[C@@](C2)(C(=O)OC)c5cc6c(cc5OC)N(C)[C@H]7[C@](O)([C@H](OC(=O)C)[C@]8(CC)C=CCN9CC[C@]67[C@H]89)C(=O)OC)C1	CHEMBL614347	MG63
CHEMBL159	1	CC[C@]1(O)C[C@@H]2CN(CCc3c([nH]c4ccccc34)[C@@](C2)(C(=O)OC)c5cc6c(cc5OC)N(C)[C@H]7[C@](O)([C@H](OC(=O)C)[C@]8(CC)C=CCN9CC[C@]67[C@H]89)C(=O)OC)C1	CHEMBL614894	SAOS2
CHEMBL159	1	CC[C@]1(O)C[C@@H]2CN(CCc3c([nH]c4ccccc34)[C@@](C2)(C(=O)OC)c5cc6c(cc5OC)N(C)[C@H]7[C@](O)([C@H](OC(=O)C)[C@]8(CC)C=CCN9CC[C@]67[C@H]89)C(=O)OC)C1	CHEMBL615023	U2OS
CHEMBL1614701	0	Cn1cnc2c(F)c(Nc3ccc(Br)cc3Cl)c(cc12)C(=O)NOCCO	CHEMBL614736	HOS
CHEMBL1614701	0	Cn1cnc2c(F)c(Nc3ccc(Br)cc3Cl)c(cc12)C(=O)NOCCO	CHEMBL614347	MG63
CHEMBL1614701	0	Cn1cnc2c(F)c(Nc3ccc(Br)cc3Cl)c(cc12)C(=O)NOCCO	CHEMBL614894	SAOS2
CHEMBL1614701	0	Cn1cnc2c(F)c(Nc3ccc(Br)cc3Cl)c(cc12)C(=O)NOCCO	CHEMBL615023	U2OS
CHEMBL1643308	1	Nc1ccccc1NC(=O)\C=C\c2ccc(cc2)C(NCCN3CCOCC3)C(=O)Nc4ccc(cc4)C(F)(F)F	CHEMBL615023	U2OS
CHEMBL1651079	1	CC1=CC[C@@H]2C(C)(C)[C@H](O)CC[C@@]2(C)[C@@H]1COc3ccc4C=CC(=O)Oc4c3	CHEMBL614894	SAOS2
CHEMBL1689165	1	CC(Oc1cc(ccc1C(=O)N)n2cnc3cc(OC4CCN(C)CC4)ccc23)c5ccccc5C(F)(F)F	CHEMBL615023	U2OS
CHEMBL1738742	1	CC[C@H](CO)Nc1nc(NCc2ccccc2)c3[nH]nc(C(C)C)c3n1	CHEMBL614736	HOS
CHEMBL1760195	0	Brc1ccc(NC(=O)Nc2ccc3nc(c4occc4)c(nc3c2)c5occc5)cc1	CHEMBL615023	U2OS
CHEMBL176544	0	Cn1cc(\C=C\2/C(=O)Nc3cccnc23)c4ccccc14	CHEMBL614736	HOS
CHEMBL176544	0	Cn1cc(\C=C\2/C(=O)Nc3cccnc23)c4ccccc14	CHEMBL614347	MG63
CHEMBL176544	0	Cn1cc(\C=C\2/C(=O)Nc3cccnc23)c4ccccc14	CHEMBL614894	SAOS2
CHEMBL176544	0	Cn1cc(\C=C\2/C(=O)Nc3cccnc23)c4ccccc14	CHEMBL615023	U2OS
CHEMBL1775018	0	CC(C)CCC(=O)[C@@H](C)[C@@]1(O)[C@@H](O)C[C@H]2[C@@H]3CC=C4C[C@@H](O)CC[C@]4(C)[C@H]3CC[C@]12C	CHEMBL614736	HOS
CHEMBL1775022	1	CCCCCCCCC(=O)OC[C@@H](C)[C@@]1(O)[C@H](C[C@H]2[C@@H]3CC=C4C[C@@H](O)CC[C@]4(C)[C@H]3CC[C@]12C)O[C@@H]5OC[C@H](O)[C@H](O[C@@H]6OC[C@@H](O)[C@H](O)[C@H]6OC(=O)c7ccc(OC)cc7)[C@H]5OC(=O)C	CHEMBL614736	HOS
CHEMBL1775023	1	CCCCCCCCCCCC(=O)OC[C@@H](C)[C@@]1(O)[C@H](C[C@H]2[C@@H]3CC=C4C[C@@H](O)CC[C@]4(C)[C@H]3CC[C@]12C)O[C@@H]5OC[C@H](O)[C@H](O[C@@H]6OC[C@@H](O)[C@H](O)[C@H]6OC(=O)c7ccc(OC)cc7)[C@H]5OC(=O)C	CHEMBL614736	HOS
CHEMBL1775024	1	CCCCCCCCCCCCCC(=O)OC[C@@H](C)[C@@]1(O)[C@H](C[C@H]2[C@@H]3CC=C4C[C@@H](O)CC[C@]4(C)[C@H]3CC[C@]12C)O[C@@H]5OC[C@H](O)[C@H](O[C@@H]6OC[C@@H](O)[C@H](O)[C@H]6OC(=O)c7ccc(OC)cc7)[C@H]5OC(=O)C	CHEMBL614736	HOS
CHEMBL1775025	0	CCCCCCCCCCCCCCCCCC(=O)OC[C@@H](C)[C@@]1(O)[C@H](C[C@H]2[C@@H]3CC=C4C[C@@H](O)CC[C@]4(C)[C@H]3CC[C@]12C)O[C@@H]5OC[C@H](O)[C@H](O[C@@H]6OC[C@@H](O)[C@H](O)[C@H]6OC(=O)c7ccc(OC)cc7)[C@H]5OC(=O)C	CHEMBL614736	HOS
CHEMBL1775026	0	COc1ccc(cc1)C(=O)O[C@@H]2[C@@H](O)[C@H](O)CO[C@H]2O[C@H]3[C@@H](O)CO[C@@H](O[C@H]4C[C@H]5[C@@H]6CC=C7C[C@@H](O)CC[C@]7(C)[C@H]6CC[C@]5(C)[C@@]4(O)[C@H](C)COC(=O)\C=C\C)[C@@H]3OC(=O)C	CHEMBL614736	HOS
CHEMBL1775027	1	COc1ccc(cc1)C(=O)O[C@@H]2[C@@H](O)[C@H](O)CO[C@H]2O[C@H]3[C@@H](O)CO[C@@H](O[C@H]4C[C@H]5[C@@H]6CC=C7C[C@@H](O)CC[C@]7(C)[C@H]6CC[C@]5(C)[C@@]4(O)[C@H](C)COC(=O)CCCCC=C)[C@@H]3OC(=O)C	CHEMBL614736	HOS
CHEMBL1775028	1	COc1ccc(cc1)C(=O)O[C@@H]2[C@@H](O)[C@H](O)CO[C@H]2O[C@H]3[C@@H](O)CO[C@@H](O[C@H]4C[C@H]5[C@@H]6CC=C7C[C@@H](O)CC[C@]7(C)[C@H]6CC[C@]5(C)[C@@]4(O)[C@H](C)COC(=O)CCCCCCCCC=C)[C@@H]3OC(=O)C	CHEMBL614736	HOS
CHEMBL1775030	1	COc1ccc(cc1)C(=O)OC[C@@H](C)[C@@]2(O)[C@H](C[C@H]3[C@@H]4CC=C5C[C@@H](O)CC[C@]5(C)[C@H]4CC[C@]23C)O[C@@H]6OC[C@H](O)[C@H](O[C@@H]7OC[C@@H](O)[C@H](O)[C@H]7OC(=O)c8ccc(OC)cc8)[C@H]6OC(=O)C	CHEMBL614736	HOS
CHEMBL1782271	0	CC1(C)CCC[C@@](C)(O1)[C@H]2CC[C@]3(C)[C@@H]2[C@H](O)C[C@@H]4[C@@]5(C)CC[C@H](OC(=O)C=C)C(C)(C)[C@@H]5CC[C@@]34C	CHEMBL615023	U2OS
CHEMBL1782272	0	C\C=C(/C)\C(=O)O[C@H]1CC[C@@]2(C)[C@@H](CC[C@]3(C)[C@@H]2C[C@@H](O)[C@@H]4[C@H](CC[C@@]34C)[C@@]5(C)CCCC(C)(C)O5)C1(C)C	CHEMBL615023	U2OS
CHEMBL1782273	0	CC1(C)CCC[C@@](C)(O1)[C@H]2CC[C@]3(C)[C@@H]2[C@H](O)C[C@@H]4[C@@]5(C)CC[C@H](OC(=O)CCC=C)C(C)(C)[C@@H]5CC[C@@]34C	CHEMBL615023	U2OS
CHEMBL1782274	0	C\C=C\C=C\C(=O)O[C@H]1CC[C@@]2(C)[C@@H](CC[C@]3(C)[C@@H]2C[C@@H](O)[C@@H]4[C@H](CC[C@@]34C)[C@@]5(C)CCCC(C)(C)O5)C1(C)C	CHEMBL615023	U2OS
CHEMBL1782275	0	CC\C=C(/C)\C(=O)O[C@H]1CC[C@@]2(C)[C@@H](CC[C@]3(C)[C@@H]2C[C@@H](O)[C@@H]4[C@H](CC[C@@]34C)[C@@]5(C)CCCC(C)(C)O5)C1(C)C	CHEMBL615023	U2OS
CHEMBL1782276	0	CCC\C=C\C(=O)O[C@H]1CC[C@@]2(C)[C@@H](CC[C@]3(C)[C@@H]2C[C@@H](O)[C@@H]4[C@H](CC[C@@]34C)[C@@]5(C)CCCC(C)(C)O5)C1(C)C	CHEMBL615023	U2OS
CHEMBL1782277	0	CC1(C)CCC[C@@](C)(O1)[C@H]2CC[C@]3(C)[C@@H]2[C@H](O)C[C@@H]4[C@@]5(C)CC[C@H](OC(=O)CCCCCCCCC=C)C(C)(C)[C@@H]5CC[C@@]34C	CHEMBL615023	U2OS
CHEMBL1782278	0	CCCCC\C=C\C\C=C\CCCCCCCC(=O)O[C@H]1CC[C@@]2(C)[C@@H](CC[C@]3(C)[C@@H]2C[C@@H](O)[C@@H]4[C@H](CC[C@@]34C)[C@@]5(C)CCCC(C)(C)O5)C1(C)C	CHEMBL615023	U2OS
CHEMBL1782279	0	CCCCCCCC\C=C\CCCCCCCC(=O)O[C@H]1CC[C@@]2(C)[C@@H](CC[C@]3(C)[C@@H]2C[C@@H](O)[C@@H]4[C@H](CC[C@@]34C)[C@@]5(C)CCCC(C)(C)O5)C1(C)C	CHEMBL615023	U2OS
CHEMBL1782280	0	CCCCCCCC\C=C\CCCCCCCCCCCC(=O)O[C@H]1CC[C@@]2(C)[C@@H](CC[C@]3(C)[C@@H]2C[C@@H](O)[C@@H]4[C@H](CC[C@@]34C)[C@@]5(C)CCCC(C)(C)O5)C1(C)C	CHEMBL615023	U2OS
CHEMBL1782281	0	CC1(C)CCC[C@@](C)(O1)[C@H]2CC[C@]3(C)[C@@H]2[C@H](O)C[C@@H]4[C@@]5(C)CC[C@H](OC(=O)CN)C(C)(C)[C@@H]5CC[C@@]34C	CHEMBL615023	U2OS
CHEMBL1782282	0	CC(C)C(N)C(=O)O[C@H]1CC[C@@]2(C)[C@@H](CC[C@]3(C)[C@@H]2C[C@@H](O)[C@@H]4[C@H](CC[C@@]34C)[C@@]5(C)CCCC(C)(C)O5)C1(C)C	CHEMBL615023	U2OS
CHEMBL1782283	0	CC(C)CC(N)C(=O)O[C@H]1CC[C@@]2(C)[C@@H](CC[C@]3(C)[C@@H]2C[C@@H](O)[C@@H]4[C@H](CC[C@@]34C)[C@@]5(C)CCCC(C)(C)O5)C1(C)C	CHEMBL615023	U2OS
CHEMBL1782284	0	CSCCC(N)C(=O)O[C@H]1CC[C@@]2(C)[C@@H](CC[C@]3(C)[C@@H]2C[C@@H](O)[C@@H]4[C@H](CC[C@@]34C)[C@@]5(C)CCCC(C)(C)O5)C1(C)C	CHEMBL615023	U2OS
CHEMBL1782285	0	CC1(C)CCC[C@@](C)(O1)[C@H]2CC[C@]3(C)[C@@H]2[C@H](O)C[C@@H]4[C@@]5(C)CC[C@H](OC(=O)C(N)Cc6ccccc6)C(C)(C)[C@@H]5CC[C@@]34C	CHEMBL615023	U2OS
CHEMBL1783303	0	CC1(C)CCC[C@@](C)(O1)[C@H]2CC[C@]3(C)[C@@H]2[C@H](O)C[C@@H]4[C@@]5(C)CC[C@H](OC(=O)C6CCCN6)C(C)(C)[C@@H]5CC[C@@]34C	CHEMBL615023	U2OS
CHEMBL1795474	0	OC(=O)C[C@H](NC(=O)[C@H](CC(=O)O)NC(=O)[C@H](CC(=O)O)NC(=O)[C@H](CC(=O)O)NC(=O)[C@H](CC(=O)O)NC(=O)[C@H](CC(=O)O)NC(=O)CN1C=C(F)C(=O)NC1=O)C(=O)O	CHEMBL614347	MG63
CHEMBL1795477	0	OC(=O)C[C@H](NC(=O)[C@H](CC(=O)O)NC(=O)[C@H](CC(=O)O)NC(=O)[C@H](CC(=O)O)NC(=O)[C@H](CC(=O)O)NC(=O)[C@H](CC(=O)O)NC(=O)CCC(=O)OCN1C=C(F)C(=O)NC1=O)C(=O)O	CHEMBL614347	MG63
CHEMBL1801204	1	COc1ccc(cc1CO)c2ccc3c(nc(nc3n2)N4CCOC[C@@H]4C)N5CCOC[C@@H]5C	CHEMBL614736	HOS
CHEMBL1801204	1	COc1ccc(cc1CO)c2ccc3c(nc(nc3n2)N4CCOC[C@@H]4C)N5CCOC[C@@H]5C	CHEMBL614347	MG63
CHEMBL1801204	1	COc1ccc(cc1CO)c2ccc3c(nc(nc3n2)N4CCOC[C@@H]4C)N5CCOC[C@@H]5C	CHEMBL614894	SAOS2
CHEMBL1801204	1	COc1ccc(cc1CO)c2ccc3c(nc(nc3n2)N4CCOC[C@@H]4C)N5CCOC[C@@H]5C	CHEMBL615023	U2OS
CHEMBL1801238	1	ONC(=O)c1cnc(nc1)N2C[C@@H]3[C@H](C2)[C@H]3NCc4ccc(Cl)cc4	CHEMBL614347	MG63
CHEMBL1801250	1	ONC(=O)c1cnc(nc1)N2C[C@@H]3[C@H](C2)[C@H]3NCc4ccc5cc(F)ccc5n4	CHEMBL614347	MG63
CHEMBL1802017	1	COc1ccc(cc1O)C(=O)N2c3ccccc3Oc4cc(ccc24)C#N	CHEMBL614347	MG63
CHEMBL1807300	1	CCc1cccc(CC)c1NC(=O)c2nn(C)c3c2CCc4cnc(Nc5ccc(cc5OC(F)(F)F)C(=O)N6CCC[C@@H]6CN7CCCC7)nc34	CHEMBL615023	U2OS
CHEMBL1807303	1	CCc1cccc(CC)c1NC(=O)c2nn(C)c3c2CCc4cnc(Nc5ccc(cc5OC)C(=O)N6CCC(CC6)N(C)C)nc34	CHEMBL615023	U2OS
CHEMBL1807304	1	CCc1cccc(CC)c1NC(=O)c2nn(C)c3c2CCc4cnc(Nc5ccc(cc5OC(F)(F)F)C(=O)N6CCC(CC6)N(C)C)nc34	CHEMBL615023	U2OS
CHEMBL1807305	1	CCc1cccc(CC)c1NC(=O)c2nn(C)c3c2CCc4cnc(Nc5ccc(cc5OC)C(=O)N6CCCN(C)CC6)nc34	CHEMBL615023	U2OS
CHEMBL1807306	1	CCc1cccc(CC)c1NC(=O)c2nn(C)c3c2CCc4cnc(Nc5ccc(cc5OC(F)(F)F)C(=O)N6CCCN(C)CC6)nc34	CHEMBL615023	U2OS
CHEMBL1808338	1	CCc1cccc(CC)c1NC(=O)c2nn(C)c3c2CCc4cnc(Nc5ccc(cc5OC)C(=O)N)nc34	CHEMBL615023	U2OS
CHEMBL1808339	1	CCc1cccc(CC)c1NC(=O)c2nn(C)c3c2CCc4cnc(Nc5ccc(cc5OC(F)(F)F)C(=O)N)nc34	CHEMBL615023	U2OS
CHEMBL1808340	1	CCc1cccc(CC)c1NC(=O)c2nn(C)c3c2CCc4cnc(Nc5ccc(cc5OC)C(=O)NC6CCN(C)CC6)nc34	CHEMBL615023	U2OS
CHEMBL1808341	1	CCc1cccc(CC)c1NC(=O)c2nn(C)c3c2CCc4cnc(Nc5ccc(cc5OC)C(=O)NCCN(C)C)nc34	CHEMBL615023	U2OS
CHEMBL1808342	1	CCc1cccc(CC)c1NC(=O)c2nn(C)c3c2CCc4cnc(Nc5ccc(cc5OC(F)(F)F)C(=O)NCCN(C)C)nc34	CHEMBL615023	U2OS
CHEMBL1808343	1	CCc1cccc(CC)c1NC(=O)c2nn(C)c3c2CCc4cnc(Nc5ccc(cc5OC)C(=O)N6CCC[C@@H]6CN7CCCC7)nc34	CHEMBL615023	U2OS
CHEMBL1812327	0	C[C@H]1C(=O)O[C@H]2[C@@H](Cl)C(=C)\C=C\[C@H](OC(=O)C)[C@@]3(C)[C@@H](OC(=O)C)[C@@H](OC(=O)C)[C@@H](OC(=O)C)[C@]4(CO4)[C@@H]3[C@H](OC(=O)C)[C@]12O	CHEMBL614347	MG63
CHEMBL1812328	0	C[C@H]1C(=O)O[C@H]2[C@@H](Cl)C(=C)\C=C\[C@H](OC(=O)C)[C@@]3(C)[C@H](C[C@@H](OC(=O)C)[C@]4(CO4)[C@@H]3[C@H](OC(=O)C)[C@]12O)OC(=O)C	CHEMBL614347	MG63
CHEMBL1812329	0	CC(C)CC(=O)O[C@@H]1C[C@H](OC(=O)C)[C@]2(C)[C@@H](OC(=O)C)\C=C\C(=C)[C@H](Cl)[C@@H]3OC(=O)[C@H](C)[C@@]3(O)[C@@H](OC(=O)C)[C@H]2[C@@]14CO4	CHEMBL614347	MG63
CHEMBL1812330	0	CC(C)CC(=O)O[C@@H]1[C@H](OC(=O)C)[C@H](OC(=O)C)[C@]2(C)[C@@H](OC(=O)C)\C=C\C(=C)[C@H](Cl)[C@@H]3OC(=O)[C@H](C)[C@@]3(O)[C@@H](OC(=O)C)[C@H]2[C@@]14CO4	CHEMBL614347	MG63
CHEMBL1812331	0	CC(C)CC(=O)O[C@@H]1[C@H](CC(=O)C)[C@@H](OC(=O)C)[C@]2(C)[C@@H](OC(=O)CO)\C=C\C(=C)[C@H](Cl)[C@@H]3OC(=O)[C@H](C)[C@@]3(O)[C@@H](OC(=O)C)[C@H]2[C@@]14CO4	CHEMBL614347	MG63
CHEMBL1818160	0	Fc1cccc(c1)c2nc(Nc3ccccc3)c4ccccc4n2	CHEMBL615023	U2OS
CHEMBL1818161	0	Fc1ccc2nc(nc(Nc3ccccc3)c2c1)c4ccccc4	CHEMBL615023	U2OS
CHEMBL1818162	0	Fc1cccc(c1)c2nc(Nc3ccccc3)c4cc(F)ccc4n2	CHEMBL615023	U2OS
CHEMBL1818163	0	COc1ccc(Nc2nc(nc3ccc(F)cc23)c4cccc(F)c4)cc1	CHEMBL615023	U2OS
CHEMBL1818164	0	COc1cccc(Nc2nc(nc3ccc(F)cc23)c4cccc(F)c4)c1	CHEMBL615023	U2OS
CHEMBL1818165	0	COc1ccccc1Nc2nc(nc3ccc(F)cc23)c4cccc(F)c4	CHEMBL615023	U2OS
CHEMBL1818166	0	Fc1ccc(Nc2nc(nc3ccc(F)cc23)c4cccc(F)c4)cc1	CHEMBL615023	U2OS
CHEMBL1818167	0	Fc1cccc(Nc2nc(nc3ccc(F)cc23)c4cccc(F)c4)c1	CHEMBL615023	U2OS
CHEMBL1818168	0	Fc1cccc(c1)c2nc(Nc3ccccc3F)c4cc(F)ccc4n2	CHEMBL615023	U2OS
CHEMBL1818169	0	Fc1cccc(c1)c2nc(Nc3ccc(Cl)cc3)c4cc(F)ccc4n2	CHEMBL615023	U2OS
CHEMBL1818170	0	Fc1cccc(c1)c2nc(Nc3cccc(Cl)c3)c4cc(F)ccc4n2	CHEMBL615023	U2OS
CHEMBL1818171	0	Fc1cccc(c1)c2nc(Nc3ccccc3Cl)c4cc(F)ccc4n2	CHEMBL615023	U2OS
CHEMBL1818172	0	Fc1cccc(c1)c2nc(Nc3ccc(Br)cc3)c4cc(F)ccc4n2	CHEMBL615023	U2OS
CHEMBL1818173	0	Fc1cccc(c1)c2nc(Nc3cccc(Br)c3)c4cc(F)ccc4n2	CHEMBL615023	U2OS
CHEMBL1818174	0	Fc1cccc(c1)c2nc(Nc3ccccc3Br)c4cc(F)ccc4n2	CHEMBL615023	U2OS
CHEMBL1818175	0	Oc1ccc(Nc2nc(nc3ccc(F)cc23)c4cccc(F)c4)cc1	CHEMBL615023	U2OS
CHEMBL1818176	0	Oc1cccc(Nc2nc(nc3ccc(F)cc23)c4cccc(F)c4)c1	CHEMBL615023	U2OS
CHEMBL1818177	0	Oc1ccccc1Nc2nc(nc3ccc(F)cc23)c4cccc(F)c4	CHEMBL615023	U2OS
CHEMBL1818178	0	Nc1ccc(Nc2nc(nc3ccc(F)cc23)c4cccc(F)c4)cc1	CHEMBL615023	U2OS
CHEMBL1818179	0	Nc1cccc(Nc2nc(nc3ccc(F)cc23)c4cccc(F)c4)c1	CHEMBL615023	U2OS
CHEMBL1818180	0	Nc1ccccc1Nc2nc(nc3ccc(F)cc23)c4cccc(F)c4	CHEMBL615023	U2OS
CHEMBL1818181	0	Cc1ccc(Nc2nc(nc3ccc(F)cc23)c4cccc(F)c4)cc1	CHEMBL615023	U2OS
CHEMBL1818182	0	Cc1cccc(Nc2nc(nc3ccc(F)cc23)c4cccc(F)c4)c1	CHEMBL615023	U2OS
CHEMBL1818183	0	Cc1ccccc1Nc2nc(nc3ccc(F)cc23)c4cccc(F)c4	CHEMBL615023	U2OS
CHEMBL1834207	1	CCCCCCCCCCCC\C=C/N(NC(=O)COC)C(=O)CCCCCCCCC	CHEMBL614894	SAOS2
CHEMBL1834208	0	CCCCCCCCCC(=O)N(NC(=O)COC)\C=C/CCCCC\C=C/CCCCCCC	CHEMBL614894	SAOS2
CHEMBL185	1	FC1=CNC(=O)NC1=O	CHEMBL614347	MG63
CHEMBL185	0	FC1=CNC(=O)NC1=O	CHEMBL615023	U2OS
CHEMBL1879463	1	CN1C(=O)N(c2ccc(cc2)C(C)(C)C#N)c3c1cnc4ccc(cc34)c5cnc6ccccc6c5	CHEMBL614736	HOS
CHEMBL1879463	1	CN1C(=O)N(c2ccc(cc2)C(C)(C)C#N)c3c1cnc4ccc(cc34)c5cnc6ccccc6c5	CHEMBL614347	MG63
CHEMBL1879463	1	CN1C(=O)N(c2ccc(cc2)C(C)(C)C#N)c3c1cnc4ccc(cc34)c5cnc6ccccc6c5	CHEMBL614894	SAOS2
CHEMBL1879463	1	CN1C(=O)N(c2ccc(cc2)C(C)(C)C#N)c3c1cnc4ccc(cc34)c5cnc6ccccc6c5	CHEMBL615023	U2OS
CHEMBL188678	1	O=C1C=C(Oc2c1cccc2c3cccc4c5ccccc5sc34)N6CCOCC6	CHEMBL614736	HOS
CHEMBL188678	1	O=C1C=C(Oc2c1cccc2c3cccc4c5ccccc5sc34)N6CCOCC6	CHEMBL614347	MG63
CHEMBL188678	0	O=C1C=C(Oc2c1cccc2c3cccc4c5ccccc5sc34)N6CCOCC6	CHEMBL614894	SAOS2
CHEMBL188678	0	O=C1C=C(Oc2c1cccc2c3cccc4c5ccccc5sc34)N6CCOCC6	CHEMBL615023	U2OS
CHEMBL189584	1	CCN(CC)CCCCNc1ncc2cc(c(NC(=O)NC(C)(C)C)nc2n1)c3cc(OC)cc(OC)c3	CHEMBL614736	HOS
CHEMBL189584	1	CCN(CC)CCCCNc1ncc2cc(c(NC(=O)NC(C)(C)C)nc2n1)c3cc(OC)cc(OC)c3	CHEMBL614347	MG63
CHEMBL189584	0	CCN(CC)CCCCNc1ncc2cc(c(NC(=O)NC(C)(C)C)nc2n1)c3cc(OC)cc(OC)c3	CHEMBL614894	SAOS2
CHEMBL189584	0	CCN(CC)CCCCNc1ncc2cc(c(NC(=O)NC(C)(C)C)nc2n1)c3cc(OC)cc(OC)c3	CHEMBL615023	U2OS
CHEMBL189963	1	CC(=O)C1=C(C)c2cnc(Nc3ccc(cn3)N4CCNCC4)nc2N(C5CCCC5)C1=O	CHEMBL614736	HOS
CHEMBL189963	1	CC(=O)C1=C(C)c2cnc(Nc3ccc(cn3)N4CCNCC4)nc2N(C5CCCC5)C1=O	CHEMBL614347	MG63
CHEMBL189963	0	CC(=O)C1=C(C)c2cnc(Nc3ccc(cn3)N4CCNCC4)nc2N(C5CCCC5)C1=O	CHEMBL614894	SAOS2
CHEMBL189963	1	CC(=O)C1=C(C)c2cnc(Nc3ccc(cn3)N4CCNCC4)nc2N(C5CCCC5)C1=O	CHEMBL615023	U2OS
CHEMBL1909823	0	COC(=O)C(N1C(C(=S)Nc2cc(NCc3ccc(Br)cc3)ccc2C1=O)c4ccc(Cl)cc4)c5ccc(Cl)cc5	CHEMBL614894	SAOS2
CHEMBL1909823	0	COC(=O)C(N1C(C(=S)Nc2cc(NCc3ccc(Br)cc3)ccc2C1=O)c4ccc(Cl)cc4)c5ccc(Cl)cc5	CHEMBL615023	U2OS
CHEMBL1909826	1	COC(=O)C(N1C(C(=O)Nc2ccccc2C1=O)c3ccc(Cl)cc3)c4ccc(Cl)cc4	CHEMBL614894	SAOS2
CHEMBL1909826	0	COC(=O)C(N1C(C(=O)Nc2ccccc2C1=O)c3ccc(Cl)cc3)c4ccc(Cl)cc4	CHEMBL615023	U2OS
CHEMBL1909827	1	COC(=O)C(N1C(C(=S)Nc2ccccc2C1=O)c3ccc(Cl)cc3)c4ccc(Cl)cc4	CHEMBL614894	SAOS2
CHEMBL1909827	0	COC(=O)C(N1C(C(=S)Nc2ccccc2C1=O)c3ccc(Cl)cc3)c4ccc(Cl)cc4	CHEMBL615023	U2OS
CHEMBL1909828	0	CCCNc1ccc2C(=O)N(C(C(=O)OC)c3ccc(Cl)cc3)C(C(=S)Nc2c1)c4ccc(Cl)cc4	CHEMBL614894	SAOS2
CHEMBL1909828	0	CCCNc1ccc2C(=O)N(C(C(=O)OC)c3ccc(Cl)cc3)C(C(=S)Nc2c1)c4ccc(Cl)cc4	CHEMBL615023	U2OS
CHEMBL1909829	0	COC(=O)C(N1C(C(=S)Nc2cc(NCc3ccccc3)ccc2C1=O)c4ccc(Cl)cc4)c5ccc(Cl)cc5	CHEMBL614894	SAOS2
CHEMBL1909829	0	COC(=O)C(N1C(C(=S)Nc2cc(NCc3ccccc3)ccc2C1=O)c4ccc(Cl)cc4)c5ccc(Cl)cc5	CHEMBL615023	U2OS
CHEMBL1909830	0	COC(=O)C(N1C(C(=S)Nc2cc(NCc3ccc(Cl)cc3)ccc2C1=O)c4ccc(Cl)cc4)c5ccc(Cl)cc5	CHEMBL614894	SAOS2
CHEMBL1909830	0	COC(=O)C(N1C(C(=S)Nc2cc(NCc3ccc(Cl)cc3)ccc2C1=O)c4ccc(Cl)cc4)c5ccc(Cl)cc5	CHEMBL615023	U2OS
CHEMBL1909831	1	COC(=O)C(N1C(C(=S)Nc2cc(NCC(C)(C)C)ccc2C1=O)c3ccc(Cl)cc3)c4ccc(Cl)cc4	CHEMBL614894	SAOS2
CHEMBL1909831	0	COC(=O)C(N1C(C(=S)Nc2cc(NCC(C)(C)C)ccc2C1=O)c3ccc(Cl)cc3)c4ccc(Cl)cc4	CHEMBL615023	U2OS
CHEMBL1909832	0	COC(=O)C(N1C(C(=S)Nc2cc(NCC(C)C)ccc2C1=O)c3ccc(Cl)cc3)c4ccc(Cl)cc4	CHEMBL614894	SAOS2
CHEMBL1909832	0	COC(=O)C(N1C(C(=S)Nc2cc(NCC(C)C)ccc2C1=O)c3ccc(Cl)cc3)c4ccc(Cl)cc4	CHEMBL615023	U2OS
CHEMBL1909833	0	CCCCCNc1ccc2C(=O)N(C(C(=O)OC)c3ccc(Cl)cc3)C(C(=S)Nc2c1)c4ccc(Cl)cc4	CHEMBL614894	SAOS2
CHEMBL1909833	0	CCCCCNc1ccc2C(=O)N(C(C(=O)OC)c3ccc(Cl)cc3)C(C(=S)Nc2c1)c4ccc(Cl)cc4	CHEMBL615023	U2OS
CHEMBL1909834	0	CCCCNc1ccc2C(=O)N(C(C(=O)OC)c3ccc(Cl)cc3)C(C(=S)Nc2c1)c4ccc(Cl)cc4	CHEMBL614894	SAOS2
CHEMBL1909834	0	CCCCNc1ccc2C(=O)N(C(C(=O)OC)c3ccc(Cl)cc3)C(C(=S)Nc2c1)c4ccc(Cl)cc4	CHEMBL615023	U2OS
CHEMBL1909835	0	COC(=O)C(N1C(C(=S)Nc2cc(NCC3CC3)ccc2C1=O)c4ccc(Cl)cc4)c5ccc(Cl)cc5	CHEMBL614894	SAOS2
CHEMBL1909835	0	COC(=O)C(N1C(C(=S)Nc2cc(NCC3CC3)ccc2C1=O)c4ccc(Cl)cc4)c5ccc(Cl)cc5	CHEMBL615023	U2OS
CHEMBL1909837	0	COC(=O)C(N1C(C(=S)Nc2cc(NCC3CCCCC3)ccc2C1=O)c4ccc(Cl)cc4)c5ccc(Cl)cc5	CHEMBL614894	SAOS2
CHEMBL1909837	0	COC(=O)C(N1C(C(=S)Nc2cc(NCC3CCCCC3)ccc2C1=O)c4ccc(Cl)cc4)c5ccc(Cl)cc5	CHEMBL615023	U2OS
CHEMBL1909838	0	COC(=O)C(N1C(C(=S)Nc2cc(NCc3ccc4ccccc4c3)ccc2C1=O)c5ccc(Cl)cc5)c6ccc(Cl)cc6	CHEMBL614894	SAOS2
CHEMBL1909838	0	COC(=O)C(N1C(C(=S)Nc2cc(NCc3ccc4ccccc4c3)ccc2C1=O)c5ccc(Cl)cc5)c6ccc(Cl)cc6	CHEMBL615023	U2OS
CHEMBL1909839	0	COC(=O)C(N1C(C(=S)Nc2cc(NCc3ccc(OC)cc3)ccc2C1=O)c4ccc(Cl)cc4)c5ccc(Cl)cc5	CHEMBL614894	SAOS2
CHEMBL1909839	0	COC(=O)C(N1C(C(=S)Nc2cc(NCc3ccc(OC)cc3)ccc2C1=O)c4ccc(Cl)cc4)c5ccc(Cl)cc5	CHEMBL615023	U2OS
CHEMBL1909840	1	COC(=O)C(N1C(C(=S)Nc2cc(NCc3ccsc3)ccc2C1=O)c4ccc(Cl)cc4)c5ccc(Cl)cc5	CHEMBL614894	SAOS2
CHEMBL1909840	0	COC(=O)C(N1C(C(=S)Nc2cc(NCc3ccsc3)ccc2C1=O)c4ccc(Cl)cc4)c5ccc(Cl)cc5	CHEMBL615023	U2OS
CHEMBL1909841	1	COC(=O)C(N1C(C(=S)Nc2cc(NCc3ccc(F)cc3)ccc2C1=O)c4ccc(Cl)cc4)c5ccc(Cl)cc5	CHEMBL614894	SAOS2
CHEMBL1909841	0	COC(=O)C(N1C(C(=S)Nc2cc(NCc3ccc(F)cc3)ccc2C1=O)c4ccc(Cl)cc4)c5ccc(Cl)cc5	CHEMBL615023	U2OS
CHEMBL1909842	0	COC(=O)C(N1C(C(=S)Nc2cc(NCc3occc3)ccc2C1=O)c4ccc(Cl)cc4)c5ccc(Cl)cc5	CHEMBL614894	SAOS2
CHEMBL1909842	0	COC(=O)C(N1C(C(=S)Nc2cc(NCc3occc3)ccc2C1=O)c4ccc(Cl)cc4)c5ccc(Cl)cc5	CHEMBL615023	U2OS
CHEMBL191334	0	COc1ccc(C2=N[C@H]([C@H](N2C(=O)N3CCNC(=O)C3)c4ccc(Cl)cc4)c5ccc(Cl)cc5)c(OC(C)C)c1	CHEMBL614736	HOS
CHEMBL191334	0	COc1ccc(C2=N[C@H]([C@H](N2C(=O)N3CCNC(=O)C3)c4ccc(Cl)cc4)c5ccc(Cl)cc5)c(OC(C)C)c1	CHEMBL614347	MG63
CHEMBL191334	0	COc1ccc(C2=N[C@H]([C@H](N2C(=O)N3CCNC(=O)C3)c4ccc(Cl)cc4)c5ccc(Cl)cc5)c(OC(C)C)c1	CHEMBL614894	SAOS2
CHEMBL191384	0	N#C\C(=C/1\Nc2ccccc2S1)\c3ccnc(NCCc4cccnc4)n3	CHEMBL614736	HOS
CHEMBL191384	1	N#C\C(=C/1\Nc2ccccc2S1)\c3ccnc(NCCc4cccnc4)n3	CHEMBL614347	MG63
CHEMBL191384	0	N#C\C(=C/1\Nc2ccccc2S1)\c3ccnc(NCCc4cccnc4)n3	CHEMBL614894	SAOS2
CHEMBL191384	0	N#C\C(=C/1\Nc2ccccc2S1)\c3ccnc(NCCc4cccnc4)n3	CHEMBL615023	U2OS
CHEMBL1915491	0	CCCCC[C@H]1NC(=O)[C@H](C)NC(=O)[C@@H](Cc2ccccc2)N(C)C(=O)[C@@H]3CCCN3C(=O)[C@@H](OC(=O)[C@@H]1C)[C@@H](C)CC	CHEMBL615023	U2OS
CHEMBL1928291	0	Fc1ccc(Nc2ncnc3sc(cc23)C(=O)c4cc5ccccc5[nH]4)cc1Cl	CHEMBL614894	SAOS2
CHEMBL1928309	0	Clc1cccc(Nc2ncnc3sc(cc23)C(=O)c4cc5ccccc5[nH]4)c1	CHEMBL614894	SAOS2
CHEMBL1928311	1	Oc1ccc2[nH]c(cc2c1)C(=O)c3cc4c(Nc5ccc(F)c(Cl)c5)ncnc4s3	CHEMBL614894	SAOS2
CHEMBL1928312	0	COc1ccc2[nH]c(cc2c1)C(=O)c3cc4c(Nc5ccc(F)c(Cl)c5)ncnc4s3	CHEMBL614894	SAOS2
CHEMBL193385	0	OC[C@H]1O[C@H]([C@H](O)[C@@H]1O)n2cnc3c(NCc4cccc(Cl)c4)ncnc23	CHEMBL614736	HOS
CHEMBL1957266	0	Cc1sc2c(C(=N[C@@H](CC(=O)OC(C)(C)C)c3nnc(C)n23)c4ccc(Cl)cc4)c1C	CHEMBL615023	U2OS
CHEMBL1972860	1	CN(NC(=O)CC(=O)NN(C)C(=S)c1ccccc1)C(=S)c2ccccc2	CHEMBL614736	HOS
CHEMBL1972860	1	CN(NC(=O)CC(=O)NN(C)C(=S)c1ccccc1)C(=S)c2ccccc2	CHEMBL614347	MG63
CHEMBL1972860	1	CN(NC(=O)CC(=O)NN(C)C(=S)c1ccccc1)C(=S)c2ccccc2	CHEMBL614894	SAOS2
CHEMBL1972860	1	CN(NC(=O)CC(=O)NN(C)C(=S)c1ccccc1)C(=S)c2ccccc2	CHEMBL615023	U2OS
CHEMBL202721	1	COc1cc2c(Nc3ccc(NC(=O)c4ccccc4)cc3)ncnc2cc1OCCCN5CCOCC5	CHEMBL614736	HOS
CHEMBL202721	0	COc1cc2c(Nc3ccc(NC(=O)c4ccccc4)cc3)ncnc2cc1OCCCN5CCOCC5	CHEMBL614347	MG63
CHEMBL202721	0	COc1cc2c(Nc3ccc(NC(=O)c4ccccc4)cc3)ncnc2cc1OCCCN5CCOCC5	CHEMBL614894	SAOS2
CHEMBL202721	1	COc1cc2c(Nc3ccc(NC(=O)c4ccccc4)cc3)ncnc2cc1OCCCN5CCOCC5	CHEMBL615023	U2OS
CHEMBL2041933	1	NC(=O)Nc1cc(sc1C(=O)N[C@H]2CCCNC2)c3cccc(F)c3	CHEMBL614736	HOS
CHEMBL2041933	0	NC(=O)Nc1cc(sc1C(=O)N[C@H]2CCCNC2)c3cccc(F)c3	CHEMBL614347	MG63
CHEMBL2041933	1	NC(=O)Nc1cc(sc1C(=O)N[C@H]2CCCNC2)c3cccc(F)c3	CHEMBL614894	SAOS2
CHEMBL2041933	1	NC(=O)Nc1cc(sc1C(=O)N[C@H]2CCCNC2)c3cccc(F)c3	CHEMBL615023	U2OS
CHEMBL2042135	1	C[C@@H](Oc1cc(ccc1C(=O)N)c2cc(cnc2N)c3cc(CN(C)C)cs3)\C=C/C(F)(F)F	CHEMBL615023	U2OS
CHEMBL2042136	1	C[C@@H](Oc1cc(ccc1C(=O)N)c2cc(cnc2N)c3cc(CN(C)C)cs3)c4ccccc4C(F)(F)F	CHEMBL615023	U2OS
CHEMBL2043334	0	CC(C)CC(=O)O[C@@H]1C[C@H](OC(=O)C)[C@]2(C)[C@H](C[C@@H](OC(=O)C)C(=C)[C@H](Cl)[C@@H]3OC(=O)[C@H](C)[C@@]3(O)[C@@H](OC(=O)C)[C@H]2[C@@]14CO4)OC(=O)C	CHEMBL614347	MG63
CHEMBL2043335	0	CC(C)CC(=O)O[C@H]1C[C@@H](OC(=O)C)[C@]2(CO2)[C@@H]3[C@H](OC(=O)C)[C@]4(O)[C@@H](C)C(=O)O[C@H]4[C@@H](Cl)C(=C)[C@@H](C[C@H](OC(=O)C)[C@@]13C)OC(=O)C	CHEMBL614347	MG63
CHEMBL2043336	0	C[C@H]1C(=O)O[C@H]2[C@@H](Cl)C(=C)[C@@H](C[C@H](OC(=O)C)[C@@]3(C)[C@H](C[C@@H](OC(=O)C)[C@]4(CO4)[C@@H]3[C@H](OC(=O)C)[C@]12O)OC(=O)C)OC(=O)C	CHEMBL614347	MG63
CHEMBL2043337	0	CC(C)CC(=O)O[C@H]1[C@@H](OC(=O)C)[C@]2(CO2)[C@@H]3[C@H](OC(=O)C)[C@]4(O)[C@@H](C)C(=O)O[C@H]4[C@@H](Cl)C(=C)[C@@H](C[C@H](OC(=O)C)[C@@]3(C)[C@H]1OC(=O)C)OC(=O)CC(C)C	CHEMBL614347	MG63
CHEMBL2043338	0	CC(C)CC(=O)O[C@@H]1C[C@H](OC(=O)C)[C@]2(C)[C@H](CCC(=C)[C@H](Cl)[C@@H]3OC(=O)[C@H](C)[C@@]3(O)[C@@H](OC(=O)C)[C@H]2[C@@]14CO4)OC(=O)C	CHEMBL614347	MG63
CHEMBL2043339	0	C[C@H]1C(=O)O[C@H]2[C@@H](Cl)C(=C)[C@H]3O[C@@]12[C@@H](OC(=O)C)[C@@H]4[C@](C)([C@H](C[C@@H](OC(=O)C)[C@]45CO5)OC(=O)C)[C@@H](OC(=O)C)[C@H]3OC(=O)C	CHEMBL614347	MG63
CHEMBL2043340	1	CC(C)CC(=O)O[C@@H]1C[C@H](OC(=O)C)[C@]2(C)[C@@H](OC(=O)C)[C@@H](OC(=O)C)[C@@H]3O[C@]4([C@@H](C)C(=O)O[C@H]4[C@@H](Cl)C3=C)[C@@H](OC(=O)C)[C@H]2[C@@]15CO5	CHEMBL614347	MG63
CHEMBL2057715	0	CC(C)[C@H]1[C@@H](O)[C@@H](O)C2=C3OC(=O)C4=C3[C@@](C)(CC[C@@H]4O)CC[C@]12C	CHEMBL615023	U2OS
CHEMBL2057716	0	CC(C)[C@H]1C(=O)CC2=C(O)C3=C(CO)[C@@H](O)CC[C@@]3(C)CC[C@]12C	CHEMBL615023	U2OS
CHEMBL2057718	0	CC(C)[C@H]1[C@@H](O)C(=O)[C@@]2(O)[C@H]3OCC4=C3[C@@](C)(CC[C@@H]4O)CC[C@]12C	CHEMBL615023	U2OS
CHEMBL2069618	0	O=C(CN1CCCCC1)Nc2cccc(c2)n3cc(nn3)c4ccc5ccc(cc5c4)c6cn(nn6)c7cccc(NC(=O)CN8CCCCC8)c7	CHEMBL614736	HOS
CHEMBL2069618	0	O=C(CN1CCCCC1)Nc2cccc(c2)n3cc(nn3)c4ccc5ccc(cc5c4)c6cn(nn6)c7cccc(NC(=O)CN8CCCCC8)c7	CHEMBL614347	MG63
CHEMBL2069618	0	O=C(CN1CCCCC1)Nc2cccc(c2)n3cc(nn3)c4ccc5ccc(cc5c4)c6cn(nn6)c7cccc(NC(=O)CN8CCCCC8)c7	CHEMBL614894	SAOS2
CHEMBL2069618	0	O=C(CN1CCCCC1)Nc2cccc(c2)n3cc(nn3)c4ccc5ccc(cc5c4)c6cn(nn6)c7cccc(NC(=O)CN8CCCCC8)c7	CHEMBL615023	U2OS
CHEMBL2069619	1	O=C(CCN1CCCC1)Nc2cccc(c2)n3cc(nn3)c4ccc5ccc(cc5c4)c6cn(nn6)c7cccc(NC(=O)CCN8CCCC8)c7	CHEMBL614736	HOS
CHEMBL2069619	0	O=C(CCN1CCCC1)Nc2cccc(c2)n3cc(nn3)c4ccc5ccc(cc5c4)c6cn(nn6)c7cccc(NC(=O)CCN8CCCC8)c7	CHEMBL614347	MG63
CHEMBL2069619	1	O=C(CCN1CCCC1)Nc2cccc(c2)n3cc(nn3)c4ccc5ccc(cc5c4)c6cn(nn6)c7cccc(NC(=O)CCN8CCCC8)c7	CHEMBL614894	SAOS2
CHEMBL2069619	0	O=C(CCN1CCCC1)Nc2cccc(c2)n3cc(nn3)c4ccc5ccc(cc5c4)c6cn(nn6)c7cccc(NC(=O)CCN8CCCC8)c7	CHEMBL615023	U2OS
CHEMBL2069620	1	O=C(CN1CCCC1)Nc2cccc(c2)n3cc(nn3)c4ccc5ccc(cc5c4)c6cn(nn6)c7cccc(NC(=O)CN8CCCC8)c7	CHEMBL614736	HOS
CHEMBL2069620	0	O=C(CN1CCCC1)Nc2cccc(c2)n3cc(nn3)c4ccc5ccc(cc5c4)c6cn(nn6)c7cccc(NC(=O)CN8CCCC8)c7	CHEMBL614347	MG63
CHEMBL2069620	1	O=C(CN1CCCC1)Nc2cccc(c2)n3cc(nn3)c4ccc5ccc(cc5c4)c6cn(nn6)c7cccc(NC(=O)CN8CCCC8)c7	CHEMBL614894	SAOS2
CHEMBL2069620	0	O=C(CN1CCCC1)Nc2cccc(c2)n3cc(nn3)c4ccc5ccc(cc5c4)c6cn(nn6)c7cccc(NC(=O)CN8CCCC8)c7	CHEMBL615023	U2OS
CHEMBL2069621	1	O=C(CN1CCCC1)Nc2ccc(cc2)n3cc(nn3)c4ccc5ccc(cc5c4)c6cn(nn6)c7ccc(NC(=O)CN8CCCC8)cc7	CHEMBL614736	HOS
CHEMBL2069621	0	O=C(CN1CCCC1)Nc2ccc(cc2)n3cc(nn3)c4ccc5ccc(cc5c4)c6cn(nn6)c7ccc(NC(=O)CN8CCCC8)cc7	CHEMBL614347	MG63
CHEMBL2069621	1	O=C(CN1CCCC1)Nc2ccc(cc2)n3cc(nn3)c4ccc5ccc(cc5c4)c6cn(nn6)c7ccc(NC(=O)CN8CCCC8)cc7	CHEMBL614894	SAOS2
CHEMBL2069621	0	O=C(CN1CCCC1)Nc2ccc(cc2)n3cc(nn3)c4ccc5ccc(cc5c4)c6cn(nn6)c7ccc(NC(=O)CN8CCCC8)cc7	CHEMBL615023	U2OS
CHEMBL2069706	1	O=C(CCN1CCCC1)Nc2ccc(cc2)n3cc(nn3)c4ccc5ccc(cc5c4)c6cn(nn6)c7ccc(NC(=O)CCN8CCCC8)cc7	CHEMBL614736	HOS
CHEMBL2069706	1	O=C(CCN1CCCC1)Nc2ccc(cc2)n3cc(nn3)c4ccc5ccc(cc5c4)c6cn(nn6)c7ccc(NC(=O)CCN8CCCC8)cc7	CHEMBL614347	MG63
CHEMBL2069706	1	O=C(CCN1CCCC1)Nc2ccc(cc2)n3cc(nn3)c4ccc5ccc(cc5c4)c6cn(nn6)c7ccc(NC(=O)CCN8CCCC8)cc7	CHEMBL614894	SAOS2
CHEMBL2069706	1	O=C(CCN1CCCC1)Nc2ccc(cc2)n3cc(nn3)c4ccc5ccc(cc5c4)c6cn(nn6)c7ccc(NC(=O)CCN8CCCC8)cc7	CHEMBL615023	U2OS
CHEMBL2069707	1	CCN(CC)CCC(=O)Nc1cccc(c1)n2cc(nn2)c3ccc4ccc(cc4c3)c5cn(nn5)c6cccc(NC(=O)CCN(CC)CC)c6	CHEMBL614894	SAOS2
CHEMBL2069707	1	CCN(CC)CCC(=O)Nc1cccc(c1)n2cc(nn2)c3ccc4ccc(cc4c3)c5cn(nn5)c6cccc(NC(=O)CCN(CC)CC)c6	CHEMBL615023	U2OS
CHEMBL2069708	1	CCN(CC)CC(=O)Nc1cccc(c1)n2cc(nn2)c3ccc4ccc(cc4c3)c5cn(nn5)c6cccc(NC(=O)CN(CC)CC)c6	CHEMBL614736	HOS
CHEMBL2069708	1	CCN(CC)CC(=O)Nc1cccc(c1)n2cc(nn2)c3ccc4ccc(cc4c3)c5cn(nn5)c6cccc(NC(=O)CN(CC)CC)c6	CHEMBL614347	MG63
CHEMBL2069708	1	CCN(CC)CC(=O)Nc1cccc(c1)n2cc(nn2)c3ccc4ccc(cc4c3)c5cn(nn5)c6cccc(NC(=O)CN(CC)CC)c6	CHEMBL614894	SAOS2
CHEMBL2069708	1	CCN(CC)CC(=O)Nc1cccc(c1)n2cc(nn2)c3ccc4ccc(cc4c3)c5cn(nn5)c6cccc(NC(=O)CN(CC)CC)c6	CHEMBL615023	U2OS
CHEMBL2069709	0	CCN(CC)CC(=O)Nc1ccc(cc1)n2cc(nn2)c3ccc4ccc(cc4c3)c5cn(nn5)c6ccc(NC(=O)CN(CC)CC)cc6	CHEMBL614736	HOS
CHEMBL2069709	0	CCN(CC)CC(=O)Nc1ccc(cc1)n2cc(nn2)c3ccc4ccc(cc4c3)c5cn(nn5)c6ccc(NC(=O)CN(CC)CC)cc6	CHEMBL614347	MG63
CHEMBL2069709	0	CCN(CC)CC(=O)Nc1ccc(cc1)n2cc(nn2)c3ccc4ccc(cc4c3)c5cn(nn5)c6ccc(NC(=O)CN(CC)CC)cc6	CHEMBL614894	SAOS2
CHEMBL2069709	0	CCN(CC)CC(=O)Nc1ccc(cc1)n2cc(nn2)c3ccc4ccc(cc4c3)c5cn(nn5)c6ccc(NC(=O)CN(CC)CC)cc6	CHEMBL615023	U2OS
CHEMBL2069710	1	CCN(CC)CCC(=O)Nc1ccc(cc1)n2cc(nn2)c3ccc4ccc(cc4c3)c5cn(nn5)c6ccc(NC(=O)CCN(CC)CC)cc6	CHEMBL614736	HOS
CHEMBL2069710	1	CCN(CC)CCC(=O)Nc1ccc(cc1)n2cc(nn2)c3ccc4ccc(cc4c3)c5cn(nn5)c6ccc(NC(=O)CCN(CC)CC)cc6	CHEMBL614347	MG63
CHEMBL2069710	1	CCN(CC)CCC(=O)Nc1ccc(cc1)n2cc(nn2)c3ccc4ccc(cc4c3)c5cn(nn5)c6ccc(NC(=O)CCN(CC)CC)cc6	CHEMBL614894	SAOS2
CHEMBL2069710	1	CCN(CC)CCC(=O)Nc1ccc(cc1)n2cc(nn2)c3ccc4ccc(cc4c3)c5cn(nn5)c6ccc(NC(=O)CCN(CC)CC)cc6	CHEMBL615023	U2OS
CHEMBL2089149	0	COC(=O)C(N1C(C(=S)Nc2cc(Cl)ccc2C1=O)c3ccc(Cl)cc3)c4ccc(Cl)cc4	CHEMBL614894	SAOS2
CHEMBL2089149	0	COC(=O)C(N1C(C(=S)Nc2cc(Cl)ccc2C1=O)c3ccc(Cl)cc3)c4ccc(Cl)cc4	CHEMBL615023	U2OS
CHEMBL2089150	0	COC(=O)C(N1C(C(=S)Nc2c(Cl)cccc2C1=O)c3ccc(Cl)cc3)c4ccc(Cl)cc4	CHEMBL614894	SAOS2
CHEMBL2089150	0	COC(=O)C(N1C(C(=S)Nc2c(Cl)cccc2C1=O)c3ccc(Cl)cc3)c4ccc(Cl)cc4	CHEMBL615023	U2OS
CHEMBL2089151	1	COC(=O)C(N1C(C(=S)Nc2ccc(Cl)cc2C1=O)c3ccc(Cl)cc3)c4ccc(Cl)cc4	CHEMBL614894	SAOS2
CHEMBL2089151	1	COC(=O)C(N1C(C(=S)Nc2ccc(Cl)cc2C1=O)c3ccc(Cl)cc3)c4ccc(Cl)cc4	CHEMBL615023	U2OS
CHEMBL2089152	1	COC(=O)C(N1C(C(=S)Nc2cc(F)ccc2C1=O)c3ccc(Cl)cc3)c4ccc(Cl)cc4	CHEMBL614894	SAOS2
CHEMBL2089152	0	COC(=O)C(N1C(C(=S)Nc2cc(F)ccc2C1=O)c3ccc(Cl)cc3)c4ccc(Cl)cc4	CHEMBL615023	U2OS
CHEMBL2089153	1	COC(=O)C(N1C(C(=S)Nc2cc(F)c(F)cc2C1=O)c3ccc(Cl)cc3)c4ccc(Cl)cc4	CHEMBL614894	SAOS2
CHEMBL2089153	1	COC(=O)C(N1C(C(=S)Nc2cc(F)c(F)cc2C1=O)c3ccc(Cl)cc3)c4ccc(Cl)cc4	CHEMBL615023	U2OS
CHEMBL2089200	0	COC(=O)C(N1C(C(=S)Nc2cc(Cl)ccc2C1=O)c3ccc(F)cc3)c4ccc(F)cc4	CHEMBL614894	SAOS2
CHEMBL2089200	0	COC(=O)C(N1C(C(=S)Nc2cc(Cl)ccc2C1=O)c3ccc(F)cc3)c4ccc(F)cc4	CHEMBL615023	U2OS
CHEMBL2089201	1	COC(=O)C(N1C(C(=S)Nc2ccc(Cl)cc2C1=O)c3ccc(Cl)cc3)c4ccc(F)cc4	CHEMBL614894	SAOS2
CHEMBL2089201	1	COC(=O)C(N1C(C(=S)Nc2ccc(Cl)cc2C1=O)c3ccc(Cl)cc3)c4ccc(F)cc4	CHEMBL615023	U2OS
CHEMBL2089202	0	COC(=O)C(N1C(C(=S)Nc2c(OC)cccc2C1=O)c3ccc(Cl)cc3)c4ccc(Cl)cc4	CHEMBL614894	SAOS2
CHEMBL2089202	0	COC(=O)C(N1C(C(=S)Nc2c(OC)cccc2C1=O)c3ccc(Cl)cc3)c4ccc(Cl)cc4	CHEMBL615023	U2OS
CHEMBL2089203	1	COC(=O)C(N1C(C(=S)Nc2cc(ccc2C1=O)C(F)(F)F)c3ccc(Cl)cc3)c4ccc(Cl)cc4	CHEMBL614894	SAOS2
CHEMBL2089203	1	COC(=O)C(N1C(C(=S)Nc2cc(ccc2C1=O)C(F)(F)F)c3ccc(Cl)cc3)c4ccc(Cl)cc4	CHEMBL615023	U2OS
CHEMBL2089204	0	COC(=O)C(N1C(C(=S)Nc2cc(ccc2C1=O)C(F)(F)F)c3ccc(Cl)cc3)c4ccc(F)cc4	CHEMBL614894	SAOS2
CHEMBL2089204	0	COC(=O)C(N1C(C(=S)Nc2cc(ccc2C1=O)C(F)(F)F)c3ccc(Cl)cc3)c4ccc(F)cc4	CHEMBL615023	U2OS
CHEMBL2089205	0	COC(=O)C(N1C(C(=S)Nc2cc(OC)ccc2C1=O)c3ccc(Cl)cc3)c4ccc(Cl)cc4	CHEMBL614894	SAOS2
CHEMBL2089205	0	COC(=O)C(N1C(C(=S)Nc2cc(OC)ccc2C1=O)c3ccc(Cl)cc3)c4ccc(Cl)cc4	CHEMBL615023	U2OS
CHEMBL2089206	0	COC(=O)C(N1C(C(=S)Nc2c(C)cccc2C1=O)c3ccc(Cl)cc3)c4ccc(Cl)cc4	CHEMBL614894	SAOS2
CHEMBL2089206	0	COC(=O)C(N1C(C(=S)Nc2c(C)cccc2C1=O)c3ccc(Cl)cc3)c4ccc(Cl)cc4	CHEMBL615023	U2OS
CHEMBL2089207	0	COC(=O)C(N1C(C(=S)Nc2ccc(C)cc2C1=O)c3ccc(Cl)cc3)c4ccc(Cl)cc4	CHEMBL614894	SAOS2
CHEMBL2089207	0	COC(=O)C(N1C(C(=S)Nc2ccc(C)cc2C1=O)c3ccc(Cl)cc3)c4ccc(Cl)cc4	CHEMBL615023	U2OS
CHEMBL2089208	0	COC(=O)C(N1C(C(=S)Nc2ccc(F)cc2C1=O)c3ccc(Cl)cc3)c4ccc(Cl)cc4	CHEMBL614894	SAOS2
CHEMBL2089208	1	COC(=O)C(N1C(C(=S)Nc2ccc(F)cc2C1=O)c3ccc(Cl)cc3)c4ccc(Cl)cc4	CHEMBL615023	U2OS
CHEMBL2089209	0	COC(=O)C(N1C(C(=S)Nc2cc(F)ccc2C1=O)c3ccc(Cl)cc3)c4ccc(F)cc4	CHEMBL614894	SAOS2
CHEMBL2089209	0	COC(=O)C(N1C(C(=S)Nc2cc(F)ccc2C1=O)c3ccc(Cl)cc3)c4ccc(F)cc4	CHEMBL615023	U2OS
CHEMBL2089210	0	COC(=O)C(N1C(C(=S)Nc2cc(Br)ccc2C1=O)c3ccc(Cl)cc3)c4ccc(Cl)cc4	CHEMBL614894	SAOS2
CHEMBL2089210	0	COC(=O)C(N1C(C(=S)Nc2cc(Br)ccc2C1=O)c3ccc(Cl)cc3)c4ccc(Cl)cc4	CHEMBL615023	U2OS
CHEMBL2089211	1	COC(=O)C(N1C(C(=S)Nc2cc(Cl)ccc2C1=O)c3ccc(cc3)C(F)(F)F)c4ccc(Cl)cc4	CHEMBL614894	SAOS2
CHEMBL2089211	0	COC(=O)C(N1C(C(=S)Nc2cc(Cl)ccc2C1=O)c3ccc(cc3)C(F)(F)F)c4ccc(Cl)cc4	CHEMBL615023	U2OS
CHEMBL2089320	0	COC(=O)C(N1C(C(=S)Nc2cc(Cl)ccc2C1=O)c3ccc(OC)cc3)c4ccc(Cl)cc4	CHEMBL614894	SAOS2
CHEMBL2089320	0	COC(=O)C(N1C(C(=S)Nc2cc(Cl)ccc2C1=O)c3ccc(OC)cc3)c4ccc(Cl)cc4	CHEMBL615023	U2OS
CHEMBL2089321	0	COC(=O)C(N1C(C(=Nc2cc(Cl)ccc2C1=O)SC)c3ccc(Cl)cc3)c4ccc(Cl)cc4	CHEMBL614894	SAOS2
CHEMBL2089321	0	COC(=O)C(N1C(C(=Nc2cc(Cl)ccc2C1=O)SC)c3ccc(Cl)cc3)c4ccc(Cl)cc4	CHEMBL615023	U2OS
CHEMBL2089322	0	CCOC(=O)CSC1=Nc2cc(OC)ccc2C(=O)N(C(C(=O)OC)c3ccc(Cl)cc3)C1c4ccc(Cl)cc4	CHEMBL614894	SAOS2
CHEMBL2089322	0	CCOC(=O)CSC1=Nc2cc(OC)ccc2C(=O)N(C(C(=O)OC)c3ccc(Cl)cc3)C1c4ccc(Cl)cc4	CHEMBL615023	U2OS
CHEMBL209528	0	O[C@H]1[C@H](Cc2ccccc2)O[C@H](COCc3ccccc3)[C@@H](OCc4ccccc4)[C@@H]1OCc5ccccc5	CHEMBL614736	HOS
CHEMBL210010	0	CCCCCCCCCCCCCCCOC[C@H]1O[C@@H](CCC)[C@H](O)[C@@H](OCCCCCCCCCCCCCCC)[C@@H]1OCCCCCCCCCCCCCCC	CHEMBL614736	HOS
CHEMBL210618	0	CCOc1nc(NC(=O)Cc2cc(OC)ccc2OC)cc(N)c1C#N	CHEMBL614736	HOS
CHEMBL210618	0	CCOc1nc(NC(=O)Cc2cc(OC)ccc2OC)cc(N)c1C#N	CHEMBL614347	MG63
CHEMBL210618	0	CCOc1nc(NC(=O)Cc2cc(OC)ccc2OC)cc(N)c1C#N	CHEMBL614894	SAOS2
CHEMBL210618	0	CCOc1nc(NC(=O)Cc2cc(OC)ccc2OC)cc(N)c1C#N	CHEMBL615023	U2OS
CHEMBL2107358	1	COC1=CC(=N/C/1=C\c2[nH]c(C)cc2C)c3cc4ccccc4[nH]3.CS(=O)(=O)O	CHEMBL614736	HOS
CHEMBL2107358	1	COC1=CC(=N/C/1=C\c2[nH]c(C)cc2C)c3cc4ccccc4[nH]3.CS(=O)(=O)O	CHEMBL614347	MG63
CHEMBL2107358	1	COC1=CC(=N/C/1=C\c2[nH]c(C)cc2C)c3cc4ccccc4[nH]3.CS(=O)(=O)O	CHEMBL614894	SAOS2
CHEMBL2107358	0	COC1=CC(=N/C/1=C\c2[nH]c(C)cc2C)c3cc4ccccc4[nH]3.CS(=O)(=O)O	CHEMBL615023	U2OS
CHEMBL211145	0	O[C@H]1CO[C@H](COCc2ccccc2)[C@@H](OCc3ccccc3)[C@@H]1OCc4ccccc4	CHEMBL614736	HOS
CHEMBL211251	1	ClC1(Cl)[C@H]2O[C@H](COCc3ccccc3)[C@@H](OCc4ccccc4)[C@H](OCc5ccccc5)[C@@H]12	CHEMBL614736	HOS
CHEMBL211263	0	CC(=O)O[C@H]1[C@H](CC=C)O[C@H](COCc2ccccc2)[C@@H](OCc3ccccc3)[C@@H]1OCc4ccccc4	CHEMBL614736	HOS
CHEMBL211264	1	C=CC[C@@H]1O[C@H](COCc2ccccc2)[C@@H](OCc3ccccc3)[C@H](OCc4ccccc4)C1=O	CHEMBL614736	HOS
CHEMBL211474	0	O[C@H]1[C@H](CC2CC2)O[C@H](COCc3ccccc3)[C@@H](OCc4ccccc4)[C@@H]1OCc5ccccc5	CHEMBL614736	HOS
CHEMBL211629	0	C(OCc1ccccc1)[C@H]2O[C@@H]3C[C@@H]3[C@@H](OCc4ccccc4)[C@@H]2OCc5ccccc5	CHEMBL614736	HOS
CHEMBL211785	0	C[C@@H]1O[C@H](COCc2ccccc2)[C@@H](OCc3ccccc3)[C@H](OCc4ccccc4)[C@H]1O	CHEMBL614736	HOS
CHEMBL212744	0	OC[C@H]1O[C@@H](Cc2ccccc2)[C@H](O)[C@@H](OCc3ccccc3)[C@@H]1OCc4ccccc4	CHEMBL614736	HOS
CHEMBL213064	0	CC(C)C[C@@H]1O[C@H](COCc2ccccc2)[C@@H](OCc3ccccc3)[C@H](OCc4ccccc4)[C@@H]1O	CHEMBL614736	HOS
CHEMBL213086	0	C(OCc1ccccc1)[C@H]2OCC[C@@H](OCc3ccccc3)[C@@H]2OCc4ccccc4	CHEMBL614736	HOS
CHEMBL2134202	0	CCc1cncnc1N2CCN(Cc3nc4cc(ccc4[nH]3)C(F)(F)F)CC2	CHEMBL614736	HOS
CHEMBL2134202	0	CCc1cncnc1N2CCN(Cc3nc4cc(ccc4[nH]3)C(F)(F)F)CC2	CHEMBL614347	MG63
CHEMBL2134202	0	CCc1cncnc1N2CCN(Cc3nc4cc(ccc4[nH]3)C(F)(F)F)CC2	CHEMBL614894	SAOS2
CHEMBL2134202	0	CCc1cncnc1N2CCN(Cc3nc4cc(ccc4[nH]3)C(F)(F)F)CC2	CHEMBL615023	U2OS
CHEMBL213689	0	OCCC[C@@H]1O[C@H](COCc2ccccc2)[C@@H](OCc3ccccc3)[C@H](OCc4ccccc4)[C@H]1O	CHEMBL614736	HOS
CHEMBL2137530	1	C(Cc1c[nH]c2ccccc12)Nc3ccc(Nc4ccncc4)cc3	CHEMBL614736	HOS
CHEMBL2137530	0	C(Cc1c[nH]c2ccccc12)Nc3ccc(Nc4ccncc4)cc3	CHEMBL614347	MG63
CHEMBL2137530	0	C(Cc1c[nH]c2ccccc12)Nc3ccc(Nc4ccncc4)cc3	CHEMBL614894	SAOS2
CHEMBL2137530	1	C(Cc1c[nH]c2ccccc12)Nc3ccc(Nc4ccncc4)cc3	CHEMBL615023	U2OS
CHEMBL213808	0	CCC[C@@H]1O[C@H](CO)[C@@H](O)[C@H](O)[C@H]1O	CHEMBL614736	HOS
CHEMBL214102	0	O[C@H]1[C@H](CC=C)O[C@H](COCc2ccccc2)[C@@H](OCc3ccccc3)[C@@H]1OCc4ccccc4	CHEMBL614736	HOS
CHEMBL214267	0	CC[C@@H]1O[C@H](COCc2ccccc2)[C@@H](OCc3ccccc3)[C@H](OCc4ccccc4)[C@H]1O	CHEMBL614736	HOS
CHEMBL214355	0	CCC[C@H]1O[C@H](COCc2ccccc2)[C@@H](OCc3ccccc3)[C@H](OCc4ccccc4)[C@H]1O	CHEMBL614736	HOS
CHEMBL214475	0	Nc1n[nH]c(N)c1\N=N\c2cccc(O)c2	CHEMBL614736	HOS
CHEMBL215072	0	Nc1n[nH]c(N)c1\N=N\c2cccc3CCCCc23	CHEMBL614736	HOS
CHEMBL215205	0	Nc1n[nH]c(N)c1\N=N\c2ccc(O)cc2	CHEMBL614736	HOS
CHEMBL2152642	0	COc1cc(OC)c2c(c1)C(=O)[C@@H]3C[C@@H](O)C[C@@]2(O)[C@@H]3CO	CHEMBL614347	MG63
CHEMBL2165191	1	C[C@@H](Nc1ccccc1C(=O)O)C2=CC(=CN3C(=O)C=C(N=C23)N4CCOCC4)C	CHEMBL614347	MG63
CHEMBL2165191	0	C[C@@H](Nc1ccccc1C(=O)O)C2=CC(=CN3C(=O)C=C(N=C23)N4CCOCC4)C	CHEMBL614894	SAOS2
CHEMBL216673	0	Nc1n[nH]c(N)c1\N=N\c2ccccc2C(=O)O	CHEMBL614736	HOS
CHEMBL2171759	0	CN1C2N(CCc3c2[nH]c4ccc(O)cc34)C(=O)c5cc(F)ccc15	CHEMBL614894	SAOS2
CHEMBL2171759	0	CN1C2N(CCc3c2[nH]c4ccc(O)cc34)C(=O)c5cc(F)ccc15	CHEMBL615023	U2OS
CHEMBL2171781	0	CN1C2N(CCc3c2[nH]c4ccccc34)C(=O)c5cc(F)ccc15	CHEMBL614894	SAOS2
CHEMBL2171781	0	CN1C2N(CCc3c2[nH]c4ccccc34)C(=O)c5cc(F)ccc15	CHEMBL615023	U2OS
CHEMBL2171803	0	CN1C2N(CCc3c2[nH]c4c(Cl)cccc34)C(=O)c5ccccc15	CHEMBL614894	SAOS2
CHEMBL2171803	0	CN1C2N(CCc3c2[nH]c4c(Cl)cccc34)C(=O)c5ccccc15	CHEMBL615023	U2OS
CHEMBL217354	1	CC(C)c1ccccc1Cc2cc(C(=O)Nc3ccc(cc3)S(=O)(=O)c4ccccc4C(C)(C)C)c(O)c(O)c2O	CHEMBL614736	HOS
CHEMBL217354	1	CC(C)c1ccccc1Cc2cc(C(=O)Nc3ccc(cc3)S(=O)(=O)c4ccccc4C(C)(C)C)c(O)c(O)c2O	CHEMBL614347	MG63
CHEMBL217354	1	CC(C)c1ccccc1Cc2cc(C(=O)Nc3ccc(cc3)S(=O)(=O)c4ccccc4C(C)(C)C)c(O)c(O)c2O	CHEMBL614894	SAOS2
CHEMBL217354	1	CC(C)c1ccccc1Cc2cc(C(=O)Nc3ccc(cc3)S(=O)(=O)c4ccccc4C(C)(C)C)c(O)c(O)c2O	CHEMBL615023	U2OS
CHEMBL217734	0	Nc1n[nH]c(N)c1\N=N\c2cccc(c2)[N+](=O)[O-]	CHEMBL614736	HOS
CHEMBL217836	0	Nc1n[nH]c(N)c1\N=N\c2ccc(cc2)[N+](=O)[O-]	CHEMBL614736	HOS
CHEMBL2180087	0	C[C@@H](NC1=C([C@H](N(CCCn2ccnc2)C1=O)c3ccc(Br)cc3)C(=O)c4ccccc4)c5ccccc5	CHEMBL614894	SAOS2
CHEMBL2180088	0	C[C@@H](NC1=C([C@@H](N(CCCn2ccnc2)C1=O)c3ccc(Br)cc3)C(=O)c4ccccc4)c5ccccc5	CHEMBL615023	U2OS
CHEMBL2180113	0	OC1=C(C(N(CCCn2ccnc2)C1=O)c3ccc(Br)cc3)C(=O)c4ccccc4	CHEMBL614894	SAOS2
CHEMBL2180121	0	CCOC1=C(C(N(CCCn2ccnc2)C1=O)c3ccc(Br)cc3)C(=O)c4ccccc4	CHEMBL614894	SAOS2
CHEMBL2180121	0	CCOC1=C(C(N(CCCn2ccnc2)C1=O)c3ccc(Br)cc3)C(=O)c4ccccc4	CHEMBL615023	U2OS
CHEMBL2180122	0	CC(C)OC1=C(C(N(CCCn2ccnc2)C1=O)c3ccc(Br)cc3)C(=O)c4ccccc4	CHEMBL614894	SAOS2
CHEMBL2180122	0	CC(C)OC1=C(C(N(CCCn2ccnc2)C1=O)c3ccc(Br)cc3)C(=O)c4ccccc4	CHEMBL615023	U2OS
CHEMBL2180123	1	CCCCCOC1=C(C(N(CCCn2ccnc2)C1=O)c3ccc(Br)cc3)C(=O)c4ccccc4	CHEMBL614894	SAOS2
CHEMBL2180123	1	CCCCCOC1=C(C(N(CCCn2ccnc2)C1=O)c3ccc(Br)cc3)C(=O)c4ccccc4	CHEMBL615023	U2OS
CHEMBL2180124	0	CCCCOC1=C(C(N(CCCn2ccnc2)C1=O)c3ccc(Br)cc3)C(=O)c4ccccc4	CHEMBL614894	SAOS2
CHEMBL2180124	0	CCCCOC1=C(C(N(CCCn2ccnc2)C1=O)c3ccc(Br)cc3)C(=O)c4ccccc4	CHEMBL615023	U2OS
CHEMBL2180455	0	Brc1ccc(cc1)C2N(CCCn3ccnc3)C(=O)C(=C2C(=O)c4ccccc4)OC5CCCCC5	CHEMBL614894	SAOS2
CHEMBL2180455	0	Brc1ccc(cc1)C2N(CCCn3ccnc3)C(=O)C(=C2C(=O)c4ccccc4)OC5CCCCC5	CHEMBL615023	U2OS
CHEMBL2180459	0	NC1=C(C(N(CCCn2ccnc2)C1=O)c3ccc(Br)cc3)C(=O)c4ccccc4	CHEMBL614894	SAOS2
CHEMBL2180459	0	NC1=C(C(N(CCCn2ccnc2)C1=O)c3ccc(Br)cc3)C(=O)c4ccccc4	CHEMBL615023	U2OS
CHEMBL2180460	0	Brc1ccc(cc1)C2N(CCCn3ccnc3)C(=O)C(=C2C(=O)c4ccccc4)Nc5ccccc5	CHEMBL614894	SAOS2
CHEMBL2180460	0	Brc1ccc(cc1)C2N(CCCn3ccnc3)C(=O)C(=C2C(=O)c4ccccc4)Nc5ccccc5	CHEMBL615023	U2OS
CHEMBL2180461	0	Cc1ccc(NC2=C(C(N(CCCn3ccnc3)C2=O)c4ccc(Br)cc4)C(=O)c5ccccc5)cc1	CHEMBL614894	SAOS2
CHEMBL2180461	0	Cc1ccc(NC2=C(C(N(CCCn3ccnc3)C2=O)c4ccc(Br)cc4)C(=O)c5ccccc5)cc1	CHEMBL615023	U2OS
CHEMBL2180462	0	CCOc1ccc(NC2=C(C(N(CCCn3ccnc3)C2=O)c4ccc(Br)cc4)C(=O)c5ccccc5)cc1	CHEMBL614894	SAOS2
CHEMBL2180462	0	CCOc1ccc(NC2=C(C(N(CCCn3ccnc3)C2=O)c4ccc(Br)cc4)C(=O)c5ccccc5)cc1	CHEMBL615023	U2OS
CHEMBL2180463	0	Fc1ccc(NC2=C(C(N(CCCn3ccnc3)C2=O)c4ccc(Br)cc4)C(=O)c5ccccc5)cc1	CHEMBL614894	SAOS2
CHEMBL2180463	0	Fc1ccc(NC2=C(C(N(CCCn3ccnc3)C2=O)c4ccc(Br)cc4)C(=O)c5ccccc5)cc1	CHEMBL615023	U2OS
CHEMBL2180464	0	Brc1ccc(cc1)C2N(CCCn3ccnc3)C(=O)C(=C2C(=O)c4ccccc4)Nc5ccc(I)cc5	CHEMBL614894	SAOS2
CHEMBL2180464	0	Brc1ccc(cc1)C2N(CCCn3ccnc3)C(=O)C(=C2C(=O)c4ccccc4)Nc5ccc(I)cc5	CHEMBL615023	U2OS
CHEMBL2180465	0	Brc1ccc(NC2=C(C(N(CCCn3ccnc3)C2=O)c4ccc(Br)cc4)C(=O)c5ccccc5)cc1	CHEMBL614894	SAOS2
CHEMBL2180465	0	Brc1ccc(NC2=C(C(N(CCCn3ccnc3)C2=O)c4ccc(Br)cc4)C(=O)c5ccccc5)cc1	CHEMBL615023	U2OS
CHEMBL2180466	0	Clc1ccc(NC2=C(C(N(CCCn3ccnc3)C2=O)c4ccc(Br)cc4)C(=O)c5ccccc5)cc1	CHEMBL614894	SAOS2
CHEMBL2180466	0	Clc1ccc(NC2=C(C(N(CCCn3ccnc3)C2=O)c4ccc(Br)cc4)C(=O)c5ccccc5)cc1	CHEMBL615023	U2OS
CHEMBL2180467	0	FC(F)(F)Oc1ccc(NC2=C(C(N(CCCn3ccnc3)C2=O)c4ccc(Br)cc4)C(=O)c5ccccc5)cc1	CHEMBL614894	SAOS2
CHEMBL2180467	0	FC(F)(F)Oc1ccc(NC2=C(C(N(CCCn3ccnc3)C2=O)c4ccc(Br)cc4)C(=O)c5ccccc5)cc1	CHEMBL615023	U2OS
CHEMBL2180468	1	Brc1ccc(cc1)C2N(CCCn3ccnc3)C(=O)C(=C2C(=O)c4ccccc4)Nc5cccc(Br)c5	CHEMBL614894	SAOS2
CHEMBL2180468	0	Brc1ccc(cc1)C2N(CCCn3ccnc3)C(=O)C(=C2C(=O)c4ccccc4)Nc5cccc(Br)c5	CHEMBL615023	U2OS
CHEMBL2180469	0	Brc1ccc(cc1)C2N(CCCn3ccnc3)C(=O)C(=C2C(=O)c4ccccc4)Nc5ccccc5Br	CHEMBL614894	SAOS2
CHEMBL2180469	0	Brc1ccc(cc1)C2N(CCCn3ccnc3)C(=O)C(=C2C(=O)c4ccccc4)Nc5ccccc5Br	CHEMBL615023	U2OS
CHEMBL2180470	0	Brc1ccc(cc1)C2N(CCCn3ccnc3)C(=O)C(=C2C(=O)c4ccccc4)NCc5ccccc5	CHEMBL614894	SAOS2
CHEMBL2180470	0	Brc1ccc(cc1)C2N(CCCn3ccnc3)C(=O)C(=C2C(=O)c4ccccc4)NCc5ccccc5	CHEMBL615023	U2OS
CHEMBL2180981	1	NCc1ccc(CN2[C@H]3CNC(=O)[C@H](CC(=O)O)NC(=O)CNC(=O)[C@H](CCCNC(=N)N)NC(=O)C[C@@H](NC3=O)C2=O)cc1.OC(=O)C(F)(F)F	CHEMBL615023	U2OS
CHEMBL2180982	1	CC(=O)O[C@H]1C(=O)[C@]2(C)[C@@H](O)C[C@H]3OC[C@@]3(OC(=O)C)[C@H]2[C@H](OC(=O)c4ccccc4)[C@]5(O)C[C@H](OC(=O)[C@H](OC(=O)CCC(=O)NCc6ccc(CN7[C@@H]8CC(=O)N[C@@H](CCCNC(=N)N)C(=O)NCC(=O)N[C@@H](CC(=O)O)C(=O)NC[C@H](NC8=O)C7=O)cc6)[C@@H](NC(=O)c9ccccc9)c%10ccccc%10)C(=C1C5(C)C)C	CHEMBL615023	U2OS
CHEMBL2180984	1	CC(=O)O[C@H]1C(=O)[C@]2(C)[C@@H](O)C[C@H]3OC[C@@]3(OC(=O)C)[C@H]2[C@H](OC(=O)c4ccccc4)[C@]5(O)C[C@H](OC(=O)[C@H](OC(=O)CCC(=O)NCc6ccc(CN7[C@H]8CNC(=O)[C@H](CC(=O)O)NC(=O)CNC(=O)[C@H](CCCNC(=N)N)NC(=O)C[C@@H](NC8=O)C7=O)cc6)[C@@H](NC(=O)c9ccccc9)c%10ccccc%10)C(=C1C5(C)C)C	CHEMBL615023	U2OS
CHEMBL221137	0	CCCCCCCCCCCC1=C(O)C(=O)C=C(O)C1=O	CHEMBL614736	HOS
CHEMBL221137	1	CCCCCCCCCCCC1=C(O)C(=O)C=C(O)C1=O	CHEMBL614347	MG63
CHEMBL221137	1	CCCCCCCCCCCC1=C(O)C(=O)C=C(O)C1=O	CHEMBL614894	SAOS2
CHEMBL221137	0	CCCCCCCCCCCC1=C(O)C(=O)C=C(O)C1=O	CHEMBL615023	U2OS
CHEMBL221630	1	CC(=C)C1CC2=C(O1)C(=O)c3ccccc3C2=O	CHEMBL614736	HOS
CHEMBL222102	0	O=C1C=C(OC(=C1)c2cccc3Sc4ccccc4Sc23)N5CCOCC5	CHEMBL614736	HOS
CHEMBL222102	0	O=C1C=C(OC(=C1)c2cccc3Sc4ccccc4Sc23)N5CCOCC5	CHEMBL614347	MG63
CHEMBL222102	0	O=C1C=C(OC(=C1)c2cccc3Sc4ccccc4Sc23)N5CCOCC5	CHEMBL614894	SAOS2
CHEMBL222102	0	O=C1C=C(OC(=C1)c2cccc3Sc4ccccc4Sc23)N5CCOCC5	CHEMBL615023	U2OS
CHEMBL225519	1	O=C1NCCc2[nH]c(cc12)c3ccncc3	CHEMBL615023	U2OS
CHEMBL225676	0	OC[C@H]1O[C@H]([C@H](O)[C@@H]1O)n2cnc3c(NCc4cccc(F)c4)ncnc23	CHEMBL614736	HOS
CHEMBL225701	0	OC[C@H]1O[C@H]([C@H](O)[C@@H]1O)n2cnc3c(NCc4cc(O)cc(O)c4)ncnc23	CHEMBL614736	HOS
CHEMBL225731	0	OC[C@H]1O[C@H]([C@H](O)[C@@H]1O)n2cnc3c(NCc4ccc(Cl)cc4)ncnc23	CHEMBL614736	HOS
CHEMBL225756	0	COc1cc(O)cc(OC)c1CNc2ncnc3c2ncn3[C@@H]4O[C@H](CO)[C@@H](O)[C@H]4O	CHEMBL614736	HOS
CHEMBL225758	0	Cc1cccc(CNc2ncnc3c2ncn3[C@@H]4O[C@H](CO)[C@@H](O)[C@H]4O)c1O	CHEMBL614736	HOS
CHEMBL225760	0	OC[C@H]1O[C@H]([C@H](O)[C@@H]1O)n2cnc3c(NCc4ccccc4OC(F)F)ncnc23	CHEMBL614736	HOS
CHEMBL225766	0	OC[C@H]1O[C@H]([C@H](O)[C@@H]1O)n2cnc3c(NCc4cccc(c4)C(F)(F)F)ncnc23	CHEMBL614736	HOS
CHEMBL225784	0	OC[C@H]1O[C@H]([C@H](O)[C@@H]1O)n2cnc3c(NCc4ccc(Br)cc4)ncnc23	CHEMBL614736	HOS
CHEMBL225785	0	COc1ccccc1CNc2ncnc3c2ncn3[C@@H]4O[C@H](CO)[C@@H](O)[C@H]4O	CHEMBL614736	HOS
CHEMBL225786	0	COc1cccc(CNc2ncnc3c2ncn3[C@@H]4O[C@H](CO)[C@@H](O)[C@H]4O)c1	CHEMBL614736	HOS
CHEMBL225819	0	OC[C@H]1O[C@H]([C@H](O)[C@@H]1O)n2cnc3c(NCc4ccc(cc4)C(F)(F)F)ncnc23	CHEMBL614736	HOS
CHEMBL225821	0	OC[C@H]1O[C@H]([C@H](O)[C@@H]1O)n2cnc3c(NCc4cccc(OC(F)(F)F)c4)ncnc23	CHEMBL614736	HOS
CHEMBL225838	0	COc1ccc(CNc2ncnc3c2ncn3[C@@H]4O[C@H](CO)[C@@H](O)[C@H]4O)cc1	CHEMBL614736	HOS
CHEMBL225839	0	OC[C@H]1O[C@H]([C@H](O)[C@@H]1O)n2cnc3c(NCc4ccc(Cl)c(Cl)c4)ncnc23	CHEMBL614736	HOS
CHEMBL225840	0	COc1ccc(CNc2ncnc3c2ncn3[C@@H]4O[C@H](CO)[C@@H](O)[C@H]4O)c(OC)c1	CHEMBL614736	HOS
CHEMBL225895	0	OC[C@H]1O[C@H]([C@H](O)[C@@H]1O)n2cnc3c(NCc4ccc(F)cc4F)ncnc23	CHEMBL614736	HOS
CHEMBL225945	0	OC[C@H]1O[C@H]([C@H](O)[C@@H]1O)n2cnc3c(NCc4ccc(F)c(F)c4F)ncnc23	CHEMBL614736	HOS
CHEMBL225947	0	OC[C@H]1O[C@H]([C@H](O)[C@@H]1O)n2cnc3c(NCc4ccc(F)cc4Cl)ncnc23	CHEMBL614736	HOS
CHEMBL226056	0	COc1cccc(CNc2ncnc3c2ncn3[C@@H]4O[C@H](CO)[C@@H](O)[C@H]4O)c1O	CHEMBL614736	HOS
CHEMBL226057	0	COc1ccc(CNc2ncnc3c2ncn3C4OC(CO)[C@@H](O)[C@H]4O)c(O)c1	CHEMBL614736	HOS
CHEMBL226076	0	OC[C@H]1O[C@H]([C@H](O)[C@@H]1O)n2cnc3c(NCc4cccc(O)c4O)ncnc23	CHEMBL614736	HOS
CHEMBL228043	0	C\C(=C(/C#N)\C(=O)Nc1cc(Br)ccc1Br)\O	CHEMBL614736	HOS
CHEMBL228043	0	C\C(=C(/C#N)\C(=O)Nc1cc(Br)ccc1Br)\O	CHEMBL614347	MG63
CHEMBL228043	0	C\C(=C(/C#N)\C(=O)Nc1cc(Br)ccc1Br)\O	CHEMBL614894	SAOS2
CHEMBL228043	0	C\C(=C(/C#N)\C(=O)Nc1cc(Br)ccc1Br)\O	CHEMBL615023	U2OS
CHEMBL2282722	0	O=C1C=C(\N=C/c2c[nH]c3ccccc23)c4ccccc4C1=O	CHEMBL614347	MG63
CHEMBL2282723	0	O=C1C=C(\N=C/C=C/c2ccccc2)c3ccccc3C1=O	CHEMBL614347	MG63
CHEMBL2282724	0	O=C1C=C(N=C2CCCCC2)c3ccccc3C1=O	CHEMBL614347	MG63
CHEMBL2282725	0	O=C1C=C(N=C2CCCC2)c3ccccc3C1=O	CHEMBL614347	MG63
CHEMBL2282726	0	O=C1C=C(\N=C/c2ccccc2)c3ccccc3C1=O	CHEMBL614347	MG63
CHEMBL2282727	0	[O-][N+](=O)c1ccc(\C=N/C2=CC(=O)C(=O)c3ccccc23)cc1	CHEMBL614347	MG63
CHEMBL2282728	0	Clc1ccc(\C=N/C2=CC(=O)C(=O)c3ccccc23)c(Cl)c1	CHEMBL614347	MG63
CHEMBL2282729	0	Oc1ccc(\C=N/C2=CC(=O)C(=O)c3ccccc23)cc1	CHEMBL614347	MG63
CHEMBL2282730	0	COc1ccc(\C=N/C2=CC(=O)C(=O)c3ccccc23)cc1	CHEMBL614347	MG63
CHEMBL2282731	0	Clc1ccccc1\C=N/C2=CC(=O)C(=O)c3ccccc23	CHEMBL614347	MG63
CHEMBL2282732	0	Brc1cccc(\C=N/C2=CC(=O)C(=O)c3ccccc23)c1	CHEMBL614347	MG63
CHEMBL2282733	0	Cc1ccc(\C=N/C2=CC(=O)C(=O)c3ccccc23)cc1	CHEMBL614347	MG63
CHEMBL2282734	0	CN(C)c1ccc(\C=N/C2=CC(=O)C(=O)c3ccccc23)cc1	CHEMBL614347	MG63
CHEMBL2282735	1	COc1cc(\C=N/C2=CC(=O)C(=O)c3ccccc23)cc(OC)c1OC	CHEMBL614347	MG63
CHEMBL2282736	0	COc1ccc(\C=N/C2=CC(=O)C(=O)c3ccccc23)cc1OC	CHEMBL614347	MG63
CHEMBL2282737	0	[O-][N+](=O)c1ccccc1\C=N/C2=CC(=O)C(=O)c3ccccc23	CHEMBL614347	MG63
CHEMBL2282738	1	COc1cc(\C=N/C2=CC(=O)C(=O)c3ccccc23)ccc1O	CHEMBL614347	MG63
CHEMBL2282739	0	Oc1ccccc1\C=N/C2=CC(=O)C(=O)c3ccccc23	CHEMBL614347	MG63
CHEMBL23327	0	CC(C)[C@H](CO)Nc1nc(Nc2cccc(Cl)c2)c3ncn(C(C)C)c3n1	CHEMBL614736	HOS
CHEMBL2333553	0	C[C@H](CCCC(C)(C)OC(=O)C)[C@H]1CC[C@H]2[C@@H]3CC=C4C[C@H](CC[C@]4(CO)[C@H]3CC[C@]12C)O[C@@H]5OC[C@@H](O)[C@@H](O)[C@@H]5OC(=O)C	CHEMBL614347	MG63
CHEMBL2333554	0	C[C@H](\C=C\CC(C)(C)OC(=O)C)[C@H]1CC[C@H]2[C@@H]3CC=C4C[C@H](CC[C@]4(CO)[C@H]3CC[C@]12C)O[C@@H]5OC[C@@H](O)[C@@H](O)[C@@H]5O	CHEMBL614347	MG63
CHEMBL2333555	0	C[C@H](CCC(=C)C(C)(C)OC(=O)C)[C@H]1CC[C@H]2[C@@H]3CC=C4C[C@H](CC[C@]4(CO)[C@H]3CC[C@]12C)O[C@H]5OC[C@H](O)[C@H](O)[C@H]5O	CHEMBL614347	MG63
CHEMBL2333556	0	C[C@H](CCCC(C)(C)OC(=O)C)[C@H]1CC[C@H]2[C@@H]3CC=C4C[C@H](CC[C@]4(CO)[C@H]3CC[C@]12C)O[C@H]5OC[C@H](O)[C@H](O)[C@H]5O	CHEMBL614347	MG63
CHEMBL2335143	0	Cc1onc(C)c1c2cc(O)cc(c2)C(O)c3ccccc3	CHEMBL615023	U2OS
CHEMBL2335153	0	CC(=O)Oc1cc(cc(c1)c2c(C)onc2C)C(O)c3ccccc3	CHEMBL615023	U2OS
CHEMBL2347574	1	CC(C)n1cnc2c(NCc3cc(Cl)ccc3O)nc(NCC(C)(C)O)nc12	CHEMBL614736	HOS
CHEMBL2347575	1	CC[C@@H](Nc1nc(NCc2cc(Cl)ccc2O)c3ncn(C(C)C)c3n1)C(C)O	CHEMBL614736	HOS
CHEMBL2347576	1	CC(C)n1cnc2c(NCc3cc(Cl)ccc3O)nc(N[C@@H](C)C(C)(C)O)nc12	CHEMBL614736	HOS
CHEMBL2347577	1	CC[C@@H](Nc1nc(NCc2cc(F)ccc2O)c3ncn(C(C)C)c3n1)C(C)O	CHEMBL614736	HOS
CHEMBL2347578	1	CC[C@H](CO)Nc1nc(NCc2cc(F)ccc2O)c3ncn(C(C)C)c3n1	CHEMBL614736	HOS
CHEMBL2347579	0	CC[C@H](CO)Nc1nc(NCc2ccc(N)cc2)c3ncn(C(C)C)c3n1	CHEMBL614736	HOS
CHEMBL2347580	0	CC(C)n1cnc2c(NCc3ccccc3N)nc(NCC(C)(C)O)nc12	CHEMBL614736	HOS
CHEMBL2347581	0	CC(C)n1cnc2c(NCc3ccccc3N)nc(NCCC(C)(C)O)nc12	CHEMBL614736	HOS
CHEMBL2347582	0	CC(C)[C@H](Nc1nc(NCc2ccccc2N)c3ncn(C(C)C)c3n1)C(C)(C)O	CHEMBL614736	HOS
CHEMBL2347583	0	CC(C)n1cnc2c(NCc3ccccc3O)nc(NCCC(C)(C)O)nc12	CHEMBL614736	HOS
CHEMBL2347584	0	CC(C)CNc1nc(NCc2ccccc2O)c3ncn(C(C)C)c3n1	CHEMBL614736	HOS
CHEMBL2347585	1	CC(C)n1cnc2c(NCc3ccc(O)cc3)nc(nc12)N4CCNCC4	CHEMBL614736	HOS
CHEMBL2347586	1	COc1ccc(CNc2nc(nc3c2ncn3C(C)C)N4CCNCC4)cc1	CHEMBL614736	HOS
CHEMBL2349188	0	CC[C@H](CO)Nc1nc(NCc2cccc(OC)c2OC)c3ncn(C(C)C)c3n1	CHEMBL614736	HOS
CHEMBL2349191	0	COc1cccc(CNc2nc(nc3c2ncn3C(C)C)N4CCNCC4)c1O	CHEMBL614736	HOS
CHEMBL2349192	1	CC(C)n1cnc2c(NCc3cc(Cl)ccc3O)nc(NC4CCC(O)CC4)nc12	CHEMBL614736	HOS
CHEMBL2349193	1	CC(C)n1cnc2c(NCc3cc(Cl)ccc3O)nc(NC4CCC(N)CC4)nc12	CHEMBL614736	HOS
CHEMBL2349194	1	CC[C@H](CO)Nc1nc(NCc2cc(Cl)ccc2O)c3ncn(C(C)C)c3n1	CHEMBL614736	HOS
CHEMBL2363137	1	Cc1cc(ccc1NS(=O)(=O)c2cc(Cl)ccc2Cl)[N+](=O)[O-]	CHEMBL614736	HOS
CHEMBL2363137	1	Cc1cc(ccc1NS(=O)(=O)c2cc(Cl)ccc2Cl)[N+](=O)[O-]	CHEMBL614347	MG63
CHEMBL2363137	1	Cc1cc(ccc1NS(=O)(=O)c2cc(Cl)ccc2Cl)[N+](=O)[O-]	CHEMBL614894	SAOS2
CHEMBL2363137	0	Cc1cc(ccc1NS(=O)(=O)c2cc(Cl)ccc2Cl)[N+](=O)[O-]	CHEMBL615023	U2OS
CHEMBL2380758	1	O=C1C(=CC2=NS(=O)(=O)c3cccc1c23)Nc4ccccc4	CHEMBL615023	U2OS
CHEMBL2380759	1	O=C1C(=CC2=NS(=O)(=O)c3cccc1c23)Nc4ccc5ccccc5c4	CHEMBL615023	U2OS
CHEMBL2380760	1	NS(=O)(=O)c1cccc2C(=O)c3c(O)cccc3C(=O)c12	CHEMBL615023	U2OS
CHEMBL2380761	1	NS(=O)(=O)c1cccc2C(=O)C(=CC(=O)c12)Nc3cccnc3	CHEMBL615023	U2OS
CHEMBL2380762	1	NS(=O)(=O)c1cccc2C(=O)C(=CC(=O)c12)Nc3ccccc3	CHEMBL615023	U2OS
CHEMBL2380860	1	[O-][N+](=O)c1ccc(NC2=CC3=NS(=O)(=O)c4cccc(C2=O)c34)c(Cl)c1	CHEMBL615023	U2OS
CHEMBL2398522	1	C(CCCCCCNCCCCCCNCC(c1ccccc1)c2ccccc2)CCCCCNCCCCCCNCC(c3ccccc3)c4ccccc4	CHEMBL614894	SAOS2
CHEMBL2398522	1	C(CCCCCCNCCCCCCNCC(c1ccccc1)c2ccccc2)CCCCCNCCCCCCNCC(c3ccccc3)c4ccccc4	CHEMBL615023	U2OS
CHEMBL2402945	1	NC1CCC(CC1)Nc2nc(NCc3ccc(cc3)c4ccccc4O)c5ncn(C6CCCC6)c5n2	CHEMBL614736	HOS
CHEMBL2402946	1	NC1CCC(CC1)Nc2nc(NCc3ccc(nc3)c4ccccc4O)c5ncn(C6CCCC6)c5n2	CHEMBL614736	HOS
CHEMBL2402947	1	NC1CCC(CC1)Nc2nc(NCc3cc(Cl)ccc3O)c4ncn(C5CCCC5)c4n2	CHEMBL614736	HOS
CHEMBL2402948	1	NC1CCC(CC1)Nc2nc(NCc3ccccc3N)c4ncn(C5CCCC5)c4n2	CHEMBL614736	HOS
CHEMBL2402949	1	CC[C@H](CO)Nc1nc(NCc2ccc(cc2)c3ccccn3)c4ncn(C5CCCC5)c4n1	CHEMBL614736	HOS
CHEMBL2402950	1	NC1CCC(CC1)Nc2nc(NCc3ccc(Br)cc3)c4ncn(C5CCCC5)c4n2	CHEMBL614736	HOS
CHEMBL2402951	1	NC1CCC(CC1)Nc2nc(NCc3ccc(Br)nc3)c4ncn(C5CCCC5)c4n2	CHEMBL614736	HOS
CHEMBL2402952	1	NC1CCC(CC1)Nc2nc(NCc3ccc(cc3)c4ccccc4)c5ncn(C6CCCC6)c5n2	CHEMBL614736	HOS
CHEMBL2402953	1	NC1CCC(CC1)Nc2nc(NCc3ccc(cc3)c4ccccc4N)c5ncn(C6CCCC6)c5n2	CHEMBL614736	HOS
CHEMBL2402954	1	COc1ccccc1c2ccc(CNc3nc(NC4CCC(N)CC4)nc5c3ncn5C6CCCC6)cc2	CHEMBL614736	HOS
CHEMBL2403083	1	NC1CCC(CC1)Nc2nc(NCc3ccc(cc3)c4cccc(F)c4)c5ncn(C6CCCC6)c5n2	CHEMBL614736	HOS
CHEMBL2403084	1	NC1CCC(CC1)Nc2nc(NCc3ccc(cc3)c4occc4)c5ncn(C6CCCC6)c5n2	CHEMBL614736	HOS
CHEMBL2403085	1	NC1CCC(CC1)Nc2nc(NCc3ccc(cc3)c4cocc4)c5ncn(C6CCCC6)c5n2	CHEMBL614736	HOS
CHEMBL2403086	1	NC1CCC(CC1)Nc2nc(NCc3ccc(cc3)c4cccs4)c5ncn(C6CCCC6)c5n2	CHEMBL614736	HOS
CHEMBL2403087	1	NC1CCC(CC1)Nc2nc(NCc3ccc(cc3)c4ccsc4)c5ncn(C6CCCC6)c5n2	CHEMBL614736	HOS
CHEMBL2403088	1	NC1CCC(CC1)Nc2nc(NCc3ccc(cc3)n4cccn4)c5ncn(C6CCCC6)c5n2	CHEMBL614736	HOS
CHEMBL2403089	0	CC(C)(O)CNc1nc(NCc2ccc(cc2)c3occc3)c4ncn(C5CCCC5)c4n1	CHEMBL614736	HOS
CHEMBL2403090	1	NC1CCC(CC1)Nc2nc(NCc3ccc(nc3)c4ccccc4)c5ncn(C6CCCC6)c5n2	CHEMBL614736	HOS
CHEMBL2403091	1	NC1CCC(CC1)Nc2nc(NCc3ccc(nc3)c4ccccc4N)c5ncn(C6CCCC6)c5n2	CHEMBL614736	HOS
CHEMBL2403092	1	COc1ccccc1c2ccc(CNc3nc(NC4CCC(N)CC4)nc5c3ncn5C6CCCC6)cn2	CHEMBL614736	HOS
CHEMBL2403093	1	NC1CCC(CC1)Nc2nc(NCc3ccc(nc3)c4cccc(F)c4)c5ncn(C6CCCC6)c5n2	CHEMBL614736	HOS
CHEMBL2403094	1	NC1CCC(CC1)Nc2nc(NCc3ccc(nc3)c4occc4)c5ncn(C6CCCC6)c5n2	CHEMBL614736	HOS
CHEMBL2403095	1	NC1CCC(CC1)Nc2nc(NCc3ccc(nc3)c4cocc4)c5ncn(C6CCCC6)c5n2	CHEMBL614736	HOS
CHEMBL2403096	1	NC1CCC(CC1)Nc2nc(NCc3ccc(nc3)c4cccs4)c5ncn(C6CCCC6)c5n2	CHEMBL614736	HOS
CHEMBL2403097	1	NC1CCC(CC1)Nc2nc(NCc3ccc(nc3)c4ccsc4)c5ncn(C6CCCC6)c5n2	CHEMBL614736	HOS
CHEMBL2403098	1	OC1CCC(CC1)Nc2nc(NCc3ccc(nc3)c4occc4)c5ncn(C6CCCC6)c5n2	CHEMBL614736	HOS
CHEMBL2403099	1	CC(C)(O)CNc1nc(NCc2ccc(nc2)c3occc3)c4ncn(C5CCCC5)c4n1	CHEMBL614736	HOS
CHEMBL240954	0	C[C@@H]1O[C@@H](OC2=C(Oc3cc(O)cc(O)c3C2=O)c4ccc(O)cc4)[C@H](O)[C@H](OC(=O)C)[C@H]1OC(=O)C	CHEMBL614736	HOS
CHEMBL240954	0	C[C@@H]1O[C@@H](OC2=C(Oc3cc(O)cc(O)c3C2=O)c4ccc(O)cc4)[C@H](O)[C@H](OC(=O)C)[C@H]1OC(=O)C	CHEMBL614347	MG63
CHEMBL240954	0	C[C@@H]1O[C@@H](OC2=C(Oc3cc(O)cc(O)c3C2=O)c4ccc(O)cc4)[C@H](O)[C@H](OC(=O)C)[C@H]1OC(=O)C	CHEMBL614894	SAOS2
CHEMBL240954	0	C[C@@H]1O[C@@H](OC2=C(Oc3cc(O)cc(O)c3C2=O)c4ccc(O)cc4)[C@H](O)[C@H](OC(=O)C)[C@H]1OC(=O)C	CHEMBL615023	U2OS
CHEMBL242533	1	ONC(=O)\C=C\c1cccc(c1)C(=O)c2cc3ccccc3[nH]2	CHEMBL614894	SAOS2
CHEMBL2425559	1	CC(C)(C)[C@H](NC(=O)c1cc(Cl)ccc1O)C(=O)Nc2cccc(c2)C(F)(F)F	CHEMBL614736	HOS
CHEMBL2425560	1	CC(C)[C@H](NC(=O)c1cc(Cl)ccc1O)C(=O)Nc2ccc(cc2)C(F)(F)F	CHEMBL614736	HOS
CHEMBL2425561	1	Oc1ccc(Cl)cc1C(=O)N[C@@H](CC2CCCCC2)C(=O)Nc3cccc(c3)C(F)(F)F	CHEMBL614736	HOS
CHEMBL2425562	1	Oc1ccc(Cl)cc1C(=O)N[C@@H](CC2CCCCC2)C(=O)Nc3ccc(Br)cc3	CHEMBL614736	HOS
CHEMBL2425584	1	Oc1ccc(Cl)cc1C(=O)N[C@H](Cc2ccccc2)C(=O)Nc3ccc(Cl)cc3	CHEMBL614736	HOS
CHEMBL2430532	1	[O-][N+](=O)c1ccc(SCc2ccccc2)c3nonc13	CHEMBL615023	U2OS
CHEMBL2430537	1	[O-][N+](=O)c1ccc(Sc2ccccc2)c3nonc13	CHEMBL615023	U2OS
CHEMBL2442835	1	COc1ccc(CNc2ccc(OS(=O)(=O)c3ccc(C)cc3)c4C(=O)c5ccccc5C(=O)c24)cc1	CHEMBL615023	U2OS
CHEMBL2442836	1	Cc1ccc(cc1)S(=O)(=O)Oc2ccc(NCc3ccc(N)cc3)c4C(=O)c5ccccc5C(=O)c24	CHEMBL615023	U2OS
CHEMBL2442837	1	Cc1ccc(cc1)S(=O)(=O)Oc2ccc(NCc3ccc(Cl)cc3)c4C(=O)c5ccccc5C(=O)c24	CHEMBL615023	U2OS
CHEMBL246283	0	CCCCOC[C@H]1O[C@@H](CCC)[C@H](O)[C@@H](OCCCC)C1OCCCC	CHEMBL614736	HOS
CHEMBL246285	0	O=C1[C@H](Cc2ccccc2)O[C@H](COCc3ccccc3)[C@@H](OCc4ccccc4)[C@@H]1OCc5ccccc5	CHEMBL614736	HOS
CHEMBL246304	0	CCC[C@H]1O[C@H](COCc2ccc(F)cc2)[C@@H](OCc3ccc(F)cc3)[C@H](OCc4ccc(F)cc4)[C@H]1O	CHEMBL614736	HOS
CHEMBL246490	0	C[C@@H]1O[C@H](COCc2ccccc2)[C@@H](OCc3ccccc3)[C@H](OCc4ccccc4)C1=O	CHEMBL614736	HOS
CHEMBL246494	0	CCCCOC[C@H]1O[C@@H](CCC)C(=O)[C@@H](OCCCC)[C@@H]1OCCCC	CHEMBL614736	HOS
CHEMBL246511	0	OC[C@@H]1O[C@H](COCc2ccccc2)[C@@H](OCc3ccccc3)[C@H](OCc4ccccc4)[C@H]1O	CHEMBL614736	HOS
CHEMBL246512	0	OCC[C@@H]1O[C@H](COCc2ccccc2)[C@@H](OCc3ccccc3)[C@H](OCc4ccccc4)[C@H]1O	CHEMBL614736	HOS
CHEMBL246693	1	CC[C@@H]1O[C@H](COCc2ccccc2)[C@@H](OCc3ccccc3)[C@H](OCc4ccccc4)C1=O	CHEMBL614736	HOS
CHEMBL246896	1	CC(=O)O[C@@H]1[C@@H](COCc2ccccc2)O[C@@H](Cc3ccccc3)[C@H](OC(=O)C)[C@H]1OCc4ccccc4	CHEMBL614736	HOS
CHEMBL247539	0	CCC[C@@H]1O[C@H](COCc2ccc3ccccc3c2)[C@@H](OCc4ccc5ccccc5c4)[C@H](OCc6ccc7ccccc7c6)[C@H]1O	CHEMBL614736	HOS
CHEMBL247540	0	C=CC[C@@H]1O[C@H](COCc2ccccc2)[C@@H](OCc3ccccc3)[C@H](OCc4ccccc4)[C@H]1OCc5ccccc5	CHEMBL614736	HOS
CHEMBL247701	0	CC(=O)OC[C@H]1O[C@@H](Cc2ccccc2)[C@H](OC(=O)C)[C@@H](OCc3ccccc3)[C@@H]1OC(=O)C	CHEMBL614736	HOS
CHEMBL248528	0	CC[C@@H]1O[C@H](COCc2ccccc2)[C@@H](OCc3ccccc3)[C@H](OCc4ccccc4)[C@H]1OC(=O)C	CHEMBL614736	HOS
CHEMBL252164	1	CCNC(=O)c1noc(c2cc(C(C)C)c(O)cc2O)c1c3ccc(CN4CCOCC4)cc3	CHEMBL614736	HOS
CHEMBL252164	1	CCNC(=O)c1noc(c2cc(C(C)C)c(O)cc2O)c1c3ccc(CN4CCOCC4)cc3	CHEMBL614347	MG63
CHEMBL252164	1	CCNC(=O)c1noc(c2cc(C(C)C)c(O)cc2O)c1c3ccc(CN4CCOCC4)cc3	CHEMBL614894	SAOS2
CHEMBL252164	1	CCNC(=O)c1noc(c2cc(C(C)C)c(O)cc2O)c1c3ccc(CN4CCOCC4)cc3	CHEMBL615023	U2OS
CHEMBL253342	1	Oc1ccc2CN(Cc3ccc(F)c(Cl)c3)C(=O)c2c1O	CHEMBL614736	HOS
CHEMBL255342	0	O=C1\C(=C\c2cccs2)\CC/C/1=C\c3cccs3	CHEMBL614736	HOS
CHEMBL255342	0	O=C1\C(=C\c2cccs2)\CC/C/1=C\c3cccs3	CHEMBL614347	MG63
CHEMBL255342	0	O=C1\C(=C\c2cccs2)\CC/C/1=C\c3cccs3	CHEMBL614894	SAOS2
CHEMBL255342	0	O=C1\C(=C\c2cccs2)\CC/C/1=C\c3cccs3	CHEMBL615023	U2OS
CHEMBL255863	1	Cc1cn(cn1)c2cc(NC(=O)c3ccc(C)c(Nc4nccc(n4)c5cccnc5)c3)cc(c2)C(F)(F)F	CHEMBL614736	HOS
CHEMBL255863	0	Cc1cn(cn1)c2cc(NC(=O)c3ccc(C)c(Nc4nccc(n4)c5cccnc5)c3)cc(c2)C(F)(F)F	CHEMBL614347	MG63
CHEMBL255863	0	Cc1cn(cn1)c2cc(NC(=O)c3ccc(C)c(Nc4nccc(n4)c5cccnc5)c3)cc(c2)C(F)(F)F	CHEMBL614894	SAOS2
CHEMBL255863	0	Cc1cn(cn1)c2cc(NC(=O)c3ccc(C)c(Nc4nccc(n4)c5cccnc5)c3)cc(c2)C(F)(F)F	CHEMBL615023	U2OS
CHEMBL258844	0	O=C1Nc2ccccc2N1C3CCN(Cc4ccc(cc4)c5nc6cc7[nH]cnc7cc6nc5c8ccccc8)CC3	CHEMBL614736	HOS
CHEMBL258844	0	O=C1Nc2ccccc2N1C3CCN(Cc4ccc(cc4)c5nc6cc7[nH]cnc7cc6nc5c8ccccc8)CC3	CHEMBL614347	MG63
CHEMBL258844	0	O=C1Nc2ccccc2N1C3CCN(Cc4ccc(cc4)c5nc6cc7[nH]cnc7cc6nc5c8ccccc8)CC3	CHEMBL614894	SAOS2
CHEMBL258844	0	O=C1Nc2ccccc2N1C3CCN(Cc4ccc(cc4)c5nc6cc7[nH]cnc7cc6nc5c8ccccc8)CC3	CHEMBL615023	U2OS
CHEMBL259181	1	OC[C@H](Cc1ccccc1)Nc2nc(Oc3ccc4CCCc4c3)nc5c2ncn5Cc6ccc(cc6)c7ccccc7	CHEMBL614736	HOS
CHEMBL259181	1	OC[C@H](Cc1ccccc1)Nc2nc(Oc3ccc4CCCc4c3)nc5c2ncn5Cc6ccc(cc6)c7ccccc7	CHEMBL614347	MG63
CHEMBL259181	0	OC[C@H](Cc1ccccc1)Nc2nc(Oc3ccc4CCCc4c3)nc5c2ncn5Cc6ccc(cc6)c7ccccc7	CHEMBL614894	SAOS2
CHEMBL259181	0	OC[C@H](Cc1ccccc1)Nc2nc(Oc3ccc4CCCc4c3)nc5c2ncn5Cc6ccc(cc6)c7ccccc7	CHEMBL615023	U2OS
CHEMBL262042	1	Oc1ccc2C(=C(C(=O)Oc2c1)c3ccccc3)c4cccc(OCCN5CCCCC5)c4	CHEMBL615023	U2OS
CHEMBL280074	0	Cn1cnc2c(NCc3ccccc3)nc(NCCO)nc12	CHEMBL614736	HOS
CHEMBL288441	1	COc1cc(Nc2c(cnc3cc(OCCCN4CCN(C)CC4)c(OC)cc23)C#N)c(Cl)cc1Cl	CHEMBL614736	HOS
CHEMBL288441	0	COc1cc(Nc2c(cnc3cc(OCCCN4CCN(C)CC4)c(OC)cc23)C#N)c(Cl)cc1Cl	CHEMBL614347	MG63
CHEMBL288441	0	COc1cc(Nc2c(cnc3cc(OCCCN4CCN(C)CC4)c(OC)cc23)C#N)c(Cl)cc1Cl	CHEMBL614894	SAOS2
CHEMBL288441	0	COc1cc(Nc2c(cnc3cc(OCCCN4CCN(C)CC4)c(OC)cc23)C#N)c(Cl)cc1Cl	CHEMBL615023	U2OS
CHEMBL289228	1	CN1C(=O)C=C(c2cccc(Cl)c2)c3cc(ccc13)[C@](N)(c4ccc(Cl)cc4)c5cncn5C	CHEMBL614736	HOS
CHEMBL289228	1	CN1C(=O)C=C(c2cccc(Cl)c2)c3cc(ccc13)[C@](N)(c4ccc(Cl)cc4)c5cncn5C	CHEMBL614347	MG63
CHEMBL289228	0	CN1C(=O)C=C(c2cccc(Cl)c2)c3cc(ccc13)[C@](N)(c4ccc(Cl)cc4)c5cncn5C	CHEMBL614894	SAOS2
CHEMBL289228	0	CN1C(=O)C=C(c2cccc(Cl)c2)c3cc(ccc13)[C@](N)(c4ccc(Cl)cc4)c5cncn5C	CHEMBL615023	U2OS
CHEMBL3109274	1	CCS(=O)(=O)c1ccc(OC)c(Nc2oc(cn2)c3cc(cc(c3)c4ccccn4)c5ccccn5)c1	CHEMBL615023	U2OS
CHEMBL3109974	1	CN1C(=O)C2C=C(SC2c3ccccc13)C(=O)NCCN4CCC(Cc5ccccc5)CC4	CHEMBL615023	U2OS
CHEMBL317514	1	OC[C@H]1O[C@H]([C@H](O)[C@]1(O)C#C)N2C=CC(=O)NC2=O	CHEMBL614736	HOS
CHEMBL317514	1	OC[C@H]1O[C@H]([C@H](O)[C@]1(O)C#C)N2C=CC(=O)NC2=O	CHEMBL614347	MG63
CHEMBL318896	1	NC1=NC(=O)N(C=C1)[C@@H]2O[C@H](CO)[C@@](O)(C#C)[C@H]2O	CHEMBL614736	HOS
CHEMBL318896	1	NC1=NC(=O)N(C=C1)[C@@H]2O[C@H](CO)[C@@](O)(C#C)[C@H]2O	CHEMBL614347	MG63
CHEMBL32	0	COc1c(N2C[C@@H]3CCCN[C@@H]3C2)c(F)cc4C(=O)C(=CN(C5CC5)c14)C(=O)O	CHEMBL614347	MG63
CHEMBL323393	0	CC(C)C(CO)Nc1nc(NCc2ccc(O)cc2)c3ncn(C(C)C)c3n1	CHEMBL614736	HOS
CHEMBL324274	1	CC(C)C(=O)O[C@H]1C[C@@H]2[C@@](C)(C\C=C(/C)\C=C)[C@@H](C)CCC23[C@@H](OC(=O)C)O[C@@H](OC(=O)C)C3=C1	CHEMBL614736	HOS
CHEMBL325889	1	Oc1ccc2C(=C(C(=O)Oc2c1)c3ccccc3)c4ccc(OCCCCCN5CCCCC5)cc4	CHEMBL615023	U2OS
CHEMBL326146	1	Oc1ccc2C(=C(C(=O)Oc2c1)c3ccccc3)Cc4ccc(OCCCN5CCCCC5)cc4	CHEMBL615023	U2OS
CHEMBL3288783	1	O=C(Cc1ccc(cc1)c2ccccc2)NCc3occc3	CHEMBL615023	U2OS
CHEMBL3288796	1	CC(=O)Nc1cccc(c1)c2ccc(CC(=O)NCc3occc3)cc2	CHEMBL615023	U2OS
CHEMBL3288797	1	Cc1ccc(cc1F)c2ccc(CC(=O)NCc3occc3)cc2	CHEMBL615023	U2OS
CHEMBL3288799	1	COc1c(C)cc(cc1C)c2ccc(CC(=O)NCc3occc3)cc2	CHEMBL615023	U2OS
CHEMBL3288800	1	FC(F)(F)Oc1ccc(cc1)c2ccc(CC(=O)NCc3occc3)cc2	CHEMBL615023	U2OS
CHEMBL3288801	1	CC(=O)c1ccc(cc1)c2ccc(CC(=O)NCc3occc3)cc2	CHEMBL615023	U2OS
CHEMBL3288802	1	COC(=O)c1ccc(cc1)c2ccc(CC(=O)NCc3occc3)cc2	CHEMBL615023	U2OS
CHEMBL3288803	1	O=C(Cc1ccc(cc1)c2ccc(cc2)C#N)NCc3occc3	CHEMBL615023	U2OS
CHEMBL3288804	1	O=C(Cc1ccc(cc1)c2ccc3OCOc3c2)NCc4occc4	CHEMBL615023	U2OS
CHEMBL3288805	1	CC(=O)c1ccc(cc1)c2ccc(CC(=O)NCc3ccccc3)cc2	CHEMBL615023	U2OS
CHEMBL3288806	1	COC(=O)c1ccc(cc1)c2ccc(CC(=O)NCc3ccccc3)cc2	CHEMBL615023	U2OS
CHEMBL3288808	1	CNC(=O)c1ccc(cc1)c2ccc(CC(=O)NCc3occc3)cc2	CHEMBL615023	U2OS
CHEMBL3288809	1	CC(C)CNC(=O)c1ccc(cc1)c2ccc(CC(=O)NCc3occc3)cc2	CHEMBL615023	U2OS
CHEMBL331382	0	Cc1ccccc1CNc2ncnc3c2ncn3[C@@H]4O[C@H](CO)[C@@H](O)[C@H]4O	CHEMBL614736	HOS
CHEMBL3314861	0	ONC(=O)\C=C\c1ccc(Cc2oc(Cc3cccc4ccccc34)nn2)cc1	CHEMBL615023	U2OS
CHEMBL3314869	0	Nc1ccccc1NC(=O)c2ccc(Cc3oc(Cc4cccc5ccccc45)nn3)cc2	CHEMBL615023	U2OS
CHEMBL3342757	1	CCCCC[C@H]1CCCCCCCCCC(=O)O[C@@H]2[C@H](O)[C@@H](O[C@@H]3O[C@@H](C)[C@H](O[C@@H]4O[C@@H](C)[C@H](OC(=O)CCCCC)[C@@H](O)[C@H]4O)[C@@H](O[C@@H]5O[C@@H](C)[C@H](O)[C@@H](O)[C@H]5O)[C@H]3OC(=O)[C@@H](C)CC)[C@H](C)O[C@H]2O[C@H]6[C@H](O1)O[C@H](C)[C@H](O)[C@@H]6OC(=O)C	CHEMBL615023	U2OS
CHEMBL3342758	1	CCCCCCCC(=O)O[C@H]1[C@H](C)O[C@@H](O[C@H]2[C@H](C)O[C@@H](O[C@H]3[C@H](C)O[C@H]4O[C@@H]5[C@@H](OC(=O)C)[C@@H](O)[C@@H](C)O[C@H]5O[C@@H](CCCCC)CCCCCCCCCC(=O)O[C@@H]4[C@@H]3O)[C@H](OC(=O)[C@@H](C)CC)[C@@H]2O[C@@H]6O[C@@H](C)[C@H](O)[C@@H](O)[C@H]6O)[C@H](O)[C@@H]1O	CHEMBL615023	U2OS
CHEMBL3342759	1	CCCCCCCC(=O)O[C@H]1[C@H](C)O[C@@H](O[C@H]2[C@H](C)O[C@@H](O[C@H]3[C@H](C)O[C@H]4O[C@@H]5[C@@H](O)[C@@H](O)[C@@H](C)O[C@H]5O[C@@H](CCCCC)CCCCCCCCCC(=O)O[C@H]3[C@H]4O)[C@H](OC(=O)[C@@H](C)CC)[C@@H]2O[C@@H]6O[C@@H](C)[C@H](O)[C@@H](O)[C@H]6O)[C@H](O)[C@@H]1O	CHEMBL615023	U2OS
CHEMBL3342760	1	CCCCCCCC(=O)O[C@H]1[C@H](C)O[C@@H](O[C@H]2[C@H](C)O[C@@H](O[C@H]3[C@H](C)O[C@H]4O[C@@H]5[C@@H](O)[C@@H](O)[C@@H](C)O[C@H]5O[C@@H](CCCCC)CCCCCCCCCC(=O)O[C@H]3[C@H]4O)[C@H](OC(=O)CCCCC)[C@@H]2O[C@@H]6O[C@@H](C)[C@H](O)[C@@H](O)[C@H]6O)[C@H](O)[C@@H]1O	CHEMBL615023	U2OS
CHEMBL3342761	1	CCCCCCCC(=O)O[C@H]1[C@H](C)O[C@@H](O[C@H]2[C@H](C)O[C@@H](O[C@H]3[C@H](C)O[C@H]4O[C@@H]5[C@@H](O)[C@@H](O)[C@@H](C)O[C@H]5O[C@@H](CCCCC)CCCCCCCCCC(=O)O[C@H]3[C@H]4O)[C@H](OC(=O)CCCCCCC)[C@@H]2O[C@@H]6O[C@@H](C)[C@H](O)[C@@H](O)[C@H]6O)[C@H](O)[C@@H]1O	CHEMBL615023	U2OS
CHEMBL3342762	0	CCCCCCCCCC(=O)O[C@H]1[C@H](O[C@H]2[C@H](C)O[C@H]3O[C@@H]4[C@@H](O)[C@@H](O)[C@@H](C)O[C@H]4O[C@@H](CCCCC)CCCCCCCCCC(=O)O[C@H]2[C@H]3O)O[C@@H](C)[C@H](O[C@@H]5O[C@@H](C)[C@H](OC(=O)CCCCCCC)[C@@H](O)[C@H]5O)[C@H]1O[C@@H]6O[C@@H](C)[C@H](O)[C@@H](O)[C@H]6O	CHEMBL615023	U2OS
CHEMBL3342763	0	CCCCCCCC(=O)O[C@H]1[C@H](C)O[C@@H](O[C@H]2[C@H](C)O[C@@H](O[C@H]3[C@H](C)O[C@H]4O[C@@H]5[C@@H](O)[C@@H](O)[C@@H](C)O[C@H]5O[C@@H](CCCCC)CCCCCCCCCC(=O)O[C@H]3[C@H]4O)[C@H](OC(=O)CCCCCCC)[C@@H]2O[C@@H]6O[C@H](CO)[C@@H](O)[C@H](O)[C@H]6O)[C@H](O)[C@@H]1O	CHEMBL615023	U2OS
CHEMBL3343190	0	C\C=C(\C)/C(=O)O[C@@H]1C[C@H]2C(=C1C)[C@@H]3OC(=O)[C@@](C)(O)[C@@]3(O)[C@H](C[C@]2(C)OC(=O)C)OC(=O)Cn4cc(COc5ccc(cc5)C6=C7C=CC=[N+]7[B-](F)(F)n8cccc68)nn4	CHEMBL615023	U2OS
CHEMBL3343192	0	C\C=C(\C)/C(=O)O[C@@H]1C[C@H]2C(=C1C)[C@@H]3OC(=O)[C@@](C)(O)[C@@]3(O)[C@H](C[C@]2(C)OC(=O)C)OC(=O)CCOCCOCCOCCOCCOCCOCCOCCOCCOCCOCCn4cc(COc5ccc(cc5)C6=C7C=CC=[N+]7[B-](F)(F)n8cccc68)nn4	CHEMBL615023	U2OS
CHEMBL3343405	0	C\C=C(\C)/C(=O)O[C@@H]1C[C@H]2C(=C1C)[C@@H]3OC(=O)[C@@](C)(O)[C@@]3(O)[C@H](C[C@]2(C)OC(=O)C)OC(=O)CCOCCOCCOCCOCCn4cc(COCCOCCOCCOCCNC(=O)CCOCCOCCOCCOCCn5cc(COc6ccc(cc6)C7=C8C=CC=[N+]8[B-](F)(F)n9cccc79)nn5)nn4	CHEMBL615023	U2OS
CHEMBL3343406	0	F[B-]1(F)[N+]2=CC=CC2=Cc3cccn13	CHEMBL615023	U2OS
CHEMBL3349342	0	COc1cc(F)c(F)c(Nc2ccc(I)cc2F)c1NS(=O)(=O)C3(CC(O)CO)CC3	CHEMBL614736	HOS
CHEMBL3349342	1	COc1cc(F)c(F)c(Nc2ccc(I)cc2F)c1NS(=O)(=O)C3(CC(O)CO)CC3	CHEMBL614347	MG63
CHEMBL3349342	0	COc1cc(F)c(F)c(Nc2ccc(I)cc2F)c1NS(=O)(=O)C3(CC(O)CO)CC3	CHEMBL614894	SAOS2
CHEMBL3349342	1	COc1cc(F)c(F)c(Nc2ccc(I)cc2F)c1NS(=O)(=O)C3(CC(O)CO)CC3	CHEMBL615023	U2OS
CHEMBL3353917	0	CNc1ccc(cc1)C(=O)[C@](C)(O)\C=C(/C)\C=C\C(=O)N	CHEMBL615023	U2OS
CHEMBL3353918	0	CNc1ccc(cc1)C(=O)[C@](C)(O)\C=C(/C)\C=C\C(=O)NO	CHEMBL615023	U2OS
CHEMBL3353919	0	CN(C)c1ccc(cc1)C(=O)[C@](C)(O)\C=C(/C)\C=C\C(=O)N	CHEMBL615023	U2OS
CHEMBL3353920	0	C[C@H](\C=C(\C)/C=C/C(=O)O)C(=O)c1ccc(cc1)N(C)C	CHEMBL615023	U2OS
CHEMBL3353921	0	C[C@H](\C=C(/C)\C=C\C(=O)N)C(=O)c1ccc(cc1)N(C)C	CHEMBL615023	U2OS
CHEMBL3353922	0	CNC(=O)\C=C\C(=C\[C@@H](C)C(=O)c1ccc(cc1)N(C)C)\C	CHEMBL615023	U2OS
CHEMBL3353923	0	C[C@H](\C=C(/C)\C=C\C(=O)NO[C@H]1O[C@H](CO)[C@@H](O)[C@H](O)[C@H]1O)C(=O)c2ccc(cc2)N(C)C	CHEMBL615023	U2OS
CHEMBL3360504	1	[O-][N+](=O)c1ccc(SCCc2ccccc2)c3nonc13	CHEMBL615023	U2OS
CHEMBL3360505	1	[O-][N+](=O)c1ccc(SCCCc2ccccc2)c3nonc13	CHEMBL615023	U2OS
CHEMBL3360506	0	OC(=O)c1ccccc1Sc2ccc(c3nonc23)[N+](=O)[O-]	CHEMBL615023	U2OS
CHEMBL3360507	0	OC(=O)c1cccc(Sc2ccc(c3nonc23)[N+](=O)[O-])c1	CHEMBL615023	U2OS
CHEMBL3360508	0	OC(=O)c1ccc(Sc2ccc(c3nonc23)[N+](=O)[O-])cc1	CHEMBL615023	U2OS
CHEMBL3360509	0	CCOC(=O)c1ccc(Sc2ccc(c3nonc23)[N+](=O)[O-])cc1	CHEMBL615023	U2OS
CHEMBL3360510	1	NC(=O)c1ccc(Sc2ccc(c3nonc23)[N+](=O)[O-])cc1	CHEMBL615023	U2OS
CHEMBL3360511	0	ONC(=O)c1ccc(Sc2ccc(c3nonc23)[N+](=O)[O-])cc1	CHEMBL615023	U2OS
CHEMBL3360512	1	CN(C)C(=O)c1ccc(Sc2ccc(c3nonc23)[N+](=O)[O-])cc1	CHEMBL615023	U2OS
CHEMBL3360513	1	CONC(=O)c1ccc(Sc2ccc(c3nonc23)[N+](=O)[O-])cc1	CHEMBL615023	U2OS
CHEMBL3360514	1	[O-][N+](=O)c1ccc(Sc2ccc(cc2)C(=O)NOC3CCCCO3)c4nonc14	CHEMBL615023	U2OS
CHEMBL3360516	1	OCCNC(=O)c1ccc(Sc2ccc(c3nonc23)[N+](=O)[O-])cc1	CHEMBL615023	U2OS
CHEMBL3360517	0	CN(C)CCNC(=O)c1ccc(Sc2ccc(c3nonc23)[N+](=O)[O-])cc1	CHEMBL615023	U2OS
CHEMBL3360518	0	OC(=O)Cc1ccc(Sc2ccc(c3nonc23)[N+](=O)[O-])cc1	CHEMBL615023	U2OS
CHEMBL3360519	0	OC(=O)CCc1ccc(Sc2ccc(c3nonc23)[N+](=O)[O-])cc1	CHEMBL615023	U2OS
CHEMBL3360520	1	[O-][N+](=O)c1ccc(Sc2ccc(CCC(=O)NOCc3ccccc3)cc2)c4nonc14	CHEMBL615023	U2OS
CHEMBL3360521	1	CCOC(=O)c1ccc(CSc2ccc(c3nonc23)[N+](=O)[O-])cc1	CHEMBL615023	U2OS
CHEMBL3360522	1	[O-][N+](=O)c1ccc(SCc2ccc(cc2)C(=O)NOCc3ccccc3)c4nonc14	CHEMBL615023	U2OS
CHEMBL3360523	1	CONC(=O)c1ccc(CCSc2ccc(c3nonc23)[N+](=O)[O-])cc1	CHEMBL615023	U2OS
CHEMBL3360525	1	CC(=O)NCCSc1ccc(c2nonc12)[N+](=O)[O-]	CHEMBL615023	U2OS
CHEMBL3360526	1	OCCNC(=O)CCSc1ccc(c2nonc12)[N+](=O)[O-]	CHEMBL615023	U2OS
CHEMBL3360527	1	[O-][N+](=O)c1ccc(SCCN2CCC(=O)CC2)c3nonc13	CHEMBL615023	U2OS
CHEMBL3360529	1	COC(=O)C(CSc1ccc(c2nonc12)[N+](=O)[O-])NC(=O)OC(C)(C)C	CHEMBL615023	U2OS
CHEMBL3360530	1	COC(=O)C(CSc1ccc(c2nonc12)[N+](=O)[O-])NC(=O)OCc3ccccc3	CHEMBL615023	U2OS
CHEMBL3360531	1	[O-][N+](=O)c1ccc(SCC2CCCCC2)c3nonc13	CHEMBL615023	U2OS
CHEMBL3360532	1	CC(C)(C)Sc1ccc(c2nonc12)[N+](=O)[O-]	CHEMBL615023	U2OS
CHEMBL3360533	1	OCC(O)CSc1ccc(c2nonc12)[N+](=O)[O-]	CHEMBL615023	U2OS
CHEMBL3360534	1	OCCCCSc1ccc(c2nonc12)[N+](=O)[O-]	CHEMBL615023	U2OS
CHEMBL3360535	1	OCCCCCCCCSc1ccc(c2nonc12)[N+](=O)[O-]	CHEMBL615023	U2OS
CHEMBL3360538	0	OCCCCCCSc1ccc(c2nonc12)S(=O)(=O)O	CHEMBL615023	U2OS
CHEMBL3360539	0	OCCCCCCNc1ccc(c2nonc12)[N+](=O)[O-]	CHEMBL615023	U2OS
CHEMBL3393782	0	CC(C)C[C@@H](CC(=O)N(C)[C@@H](Cc1ccccc1)C(=O)N)NC(=O)[C@H](CCCNC(=O)N)NC(=O)c2nc(C)n(n2)c3cc(Cl)cc(Cl)c3	CHEMBL615023	U2OS
CHEMBL3393783	0	CC(C)C[C@@H](CC(=O)N(C)[C@@H](Cc1ccccc1)C(=O)N)NC(=O)[C@H](CCCNC(=N)N)NC(=O)c2nc(C)n(n2)c3cc(Cl)cc(Cl)c3	CHEMBL615023	U2OS
CHEMBL3393784	0	CC(C)C[C@@H](CC(=O)N(C)[C@@H](Cc1ccsc1)C(=O)N)NC(=O)[C@H](CCCNC(=N)N)NC(=O)c2nc(C)n(n2)c3cc(Cl)cc(Cl)c3	CHEMBL615023	U2OS
CHEMBL3393785	0	C\N=C(/N)\NCCC[C@H](NC(=O)c1nc(C)n(n1)c2cc(Cl)cc(Cl)c2)C(=O)N[C@@H](CC(C)C)CC(=O)N(C)[C@@H](Cc3ccsc3)C(=O)N	CHEMBL615023	U2OS
CHEMBL3393786	0	CN\C(=N/C)\NCCC[C@H](NC(=O)c1nc(C)n(n1)c2cc(Cl)cc(Cl)c2)C(=O)N[C@@H](CC(C)C)CC(=O)N(C)[C@@H](Cc3ccsc3)C(=O)N	CHEMBL615023	U2OS
CHEMBL3393787	0	CC\N=C(/N)\NCCC[C@H](NC(=O)c1nc(C)n(n1)c2cc(Cl)cc(Cl)c2)C(=O)N[C@@H](CC(C)C)CC(=O)N(C)[C@@H](Cc3ccsc3)C(=O)N	CHEMBL615023	U2OS
CHEMBL3393788	0	CC(C)C[C@@H](CC(=O)N(C)[C@@H](Cc1ccsc1)C(=O)N)NC(=O)[C@H](CCCNC2=NCCCN2)NC(=O)c3nc(C)n(n3)c4cc(Cl)cc(Cl)c4	CHEMBL615023	U2OS
CHEMBL3415473	1	O=S(=O)(Cc1ccccc1)N2Cc3ccccc3[C@@H]2c4c[nH]c5ccccc45	CHEMBL615023	U2OS
CHEMBL3422020	1	CCS(=O)(=O)c1ccc(Cl)cc1CNC(=O)c2ccc(CN3CCN(C)CC3)c(c2)C(F)(F)F	CHEMBL615023	U2OS
CHEMBL34259	0	CN(Cc1cnc2nc(N)nc(N)c2n1)c3ccc(cc3)C(=O)N[C@@H](CCC(=O)O)C(=O)O	CHEMBL614736	HOS
CHEMBL34259	1	CN(Cc1cnc2nc(N)nc(N)c2n1)c3ccc(cc3)C(=O)N[C@@H](CCC(=O)O)C(=O)O	CHEMBL614347	MG63
CHEMBL34259	1	CN(Cc1cnc2nc(N)nc(N)c2n1)c3ccc(cc3)C(=O)N[C@@H](CCC(=O)O)C(=O)O	CHEMBL614894	SAOS2
CHEMBL34259	1	CN(Cc1cnc2nc(N)nc(N)c2n1)c3ccc(cc3)C(=O)N[C@@H](CCC(=O)O)C(=O)O	CHEMBL615023	U2OS
CHEMBL3545252	1	O.O.O.CC(=O)O[C@@]12CO[C@@H]1C[C@H](O)[C@]3(C)[C@@H]2[C@H](OC(=O)c4ccccc4)[C@]5(O)C[C@H](OC(=O)[C@H](O)[C@@H](NC(=O)OC(C)(C)C)c6ccccc6)C(=C([C@@H](O)C3=O)C5(C)C)C	CHEMBL614736	HOS
CHEMBL3545252	1	O.O.O.CC(=O)O[C@@]12CO[C@@H]1C[C@H](O)[C@]3(C)[C@@H]2[C@H](OC(=O)c4ccccc4)[C@]5(O)C[C@H](OC(=O)[C@H](O)[C@@H](NC(=O)OC(C)(C)C)c6ccccc6)C(=C([C@@H](O)C3=O)C5(C)C)C	CHEMBL614347	MG63
CHEMBL3545252	1	O.O.O.CC(=O)O[C@@]12CO[C@@H]1C[C@H](O)[C@]3(C)[C@@H]2[C@H](OC(=O)c4ccccc4)[C@]5(O)C[C@H](OC(=O)[C@H](O)[C@@H](NC(=O)OC(C)(C)C)c6ccccc6)C(=C([C@@H](O)C3=O)C5(C)C)C	CHEMBL614894	SAOS2
CHEMBL3545252	1	O.O.O.CC(=O)O[C@@]12CO[C@@H]1C[C@H](O)[C@]3(C)[C@@H]2[C@H](OC(=O)c4ccccc4)[C@]5(O)C[C@H](OC(=O)[C@H](O)[C@@H](NC(=O)OC(C)(C)C)c6ccccc6)C(=C([C@@H](O)C3=O)C5(C)C)C	CHEMBL615023	U2OS
CHEMBL3577051	0	C\C\1=C/CC[C@](C)(O)[C@H]2C[C@@H]2C(C)(C)C[C@H]1O	CHEMBL615023	U2OS
CHEMBL3577052	0	C\C\1=C/CCC(=C)[C@H]2C[C@@H]2C(C)(C)C[C@H]1O	CHEMBL615023	U2OS
CHEMBL3577053	0	C\C\1=C/C[C@@H](O)[C@](C)(O)[C@H]2C[C@@H]2C(C)(C)C[C@H]1O	CHEMBL615023	U2OS
CHEMBL3585529	0	COc1ccc(cc1O)c2ccc(OC)c(OC)c2OC	CHEMBL615023	U2OS
CHEMBL359744	1	Cl.COc1cccc2C(=O)c3c(O)c4C[C@](O)(C[C@H](O[C@H]5C[C@H](N)[C@H](O)[C@H](C)O5)c4c(O)c3C(=O)c12)C(=O)CO	CHEMBL614347	MG63
CHEMBL3633564	0	CCOC(=O)c1ccc(NC2CCCCC2)c(NCc3ccccc3)c1	CHEMBL615023	U2OS
CHEMBL3745885	1	CN1C(=O)C(=Cc2cnc(Nc3ccc4[nH]ccc4c3)nc12)S(=O)(=O)c5ccc(F)cc5F	CHEMBL615023	U2OS
CHEMBL3746075	1	CN1C(=O)C(=Cc2cnc(Nc3ccc4[nH]ccc4c3)nc12)S(=O)(=O)c5ccc(O)cc5	CHEMBL615023	U2OS
CHEMBL3747002	1	CN1C(=O)C(=Cc2cnc(Nc3ccc4[nH]ccc4c3)nc12)S(=O)(=O)c5ccc(F)cc5	CHEMBL615023	U2OS
CHEMBL3747714	1	CN1C(=O)C(=Cc2cnc(Nc3ccc4[nH]ccc4c3)nc12)S(=O)(=O)c5ccc(OC(=O)CCCCC6SCC7NC(=O)NC67)cc5	CHEMBL615023	U2OS
CHEMBL375269	1	COc1ccc(cc1)C(=O)O[C@@H]2[C@@H](O)[C@H](O)CO[C@H]2O[C@H]3[C@@H](O)CO[C@@H](O[C@H]4C[C@H]5[C@@H]6CC=C7C[C@@H](O)CC[C@]7(C)[C@H]6CC[C@]5(C)[C@@]4(O)[C@H](C)C(=O)CCC(C)C)[C@@H]3OC(=O)C	CHEMBL614736	HOS
CHEMBL375502	0	OC[C@H]1O[C@H]([C@H](O)[C@@H]1O)n2cnc3c(NCc4ccc(OC(F)(F)F)cc4)ncnc23	CHEMBL614736	HOS
CHEMBL378277	0	O[C@H]1[C@H](Cc2ccccc2)O[C@H](COCc3ccccc3)[C@@H](OCc4ccccc4)[C@@H]1O	CHEMBL614736	HOS
CHEMBL379173	0	CC(C)(C)C[C@H]1N[C@H]([C@H](c2cccc(Cl)c2F)[C@@]13C(=O)Nc4cc(Cl)ccc34)C(=O)NCCN5CCOCC5	CHEMBL614894	SAOS2
CHEMBL3792939	1	COc1cc(OC(F)F)c(Cl)c2O[C@]3([C@H](C)CC(=O)C=C3OCc4ccccc4)C(=O)c12	CHEMBL615023	U2OS
CHEMBL3794498	0	COc1cc(OC)c2C(=O)[C@]3(Oc2c1Cl)[C@H](C)C\C(=N\OCC(=O)O)\C=C3OCc4ccccc4	CHEMBL615023	U2OS
CHEMBL3794566	0	COc1cc(OC(F)F)c2C(=O)[C@]3(Oc2c1Cl)[C@H](C)CC(=O)C=C3OCc4ccccc4	CHEMBL615023	U2OS
CHEMBL379975	0	Oc1ccc2[nH]c3cc(c4ccccc4Cl)c5C(=O)NC(=O)c5c3c2c1	CHEMBL614736	HOS
CHEMBL379975	0	Oc1ccc2[nH]c3cc(c4ccccc4Cl)c5C(=O)NC(=O)c5c3c2c1	CHEMBL614347	MG63
CHEMBL379975	0	Oc1ccc2[nH]c3cc(c4ccccc4Cl)c5C(=O)NC(=O)c5c3c2c1	CHEMBL614894	SAOS2
CHEMBL379975	1	Oc1ccc2[nH]c3cc(c4ccccc4Cl)c5C(=O)NC(=O)c5c3c2c1	CHEMBL615023	U2OS
CHEMBL38	0	C\C(=C/C=C/C(=C/C(=O)O)/C)\C=C\C1=C(C)CCCC1(C)C	CHEMBL614736	HOS
CHEMBL38	0	C\C(=C/C=C/C(=C/C(=O)O)/C)\C=C\C1=C(C)CCCC1(C)C	CHEMBL614347	MG63
CHEMBL38	0	C\C(=C/C=C/C(=C/C(=O)O)/C)\C=C\C1=C(C)CCCC1(C)C	CHEMBL614894	SAOS2
CHEMBL38	0	C\C(=C/C=C/C(=C/C(=O)O)/C)\C=C\C1=C(C)CCCC1(C)C	CHEMBL615023	U2OS
CHEMBL3818647	0	CC(C)CC(CC(=O)N(C)[C@@H](Cc1ccccc1)C(=O)N)NC(=O)[C@H](CCCNC(=N)N)NC(=O)c2ccc(CN3CCNC[C@@H]3C)cc2	CHEMBL615023	U2OS
CHEMBL3819306	0	CC(C)CC(CC(=O)NC(Cc1ccsc1)C(=O)N)NC(=O)[C@H](CCCNC(=N)N)NC(=O)c2ccc(CN(C)C3CCCNC3)cc2	CHEMBL615023	U2OS
CHEMBL3827679	0	Cl.Cl.NC(=N)N\N=C\c1c(nc2n1ccc3nc(c4ccccc4)c(\C=N\NC(=N)N)n23)c5ccccc5	CHEMBL615023	U2OS
CHEMBL3828192	1	Br.O=Cc1c(nc2n1ccc3nc(c4ccccc4)c(\C=N\NC5=NCCN5)n23)c6ccccc6	CHEMBL615023	U2OS
CHEMBL383939	0	Nc1n[nH]c(N)c1\N=N\c2ccc(cc2)C(=O)O	CHEMBL614736	HOS
CHEMBL384625	0	Nc1n[nH]c(N)c1\N=N\c2ccccc2	CHEMBL614736	HOS
CHEMBL384710	0	O[C@@H]1[C@@H](OCc2ccccc2)[C@H](OCc3ccccc3)[C@@H](COCc4ccccc4)O[C@H]1c5ccccc5	CHEMBL614736	HOS
CHEMBL386422	0	Nc1n[nH]c(N)c1\N=N\c2ccccc2O	CHEMBL614736	HOS
CHEMBL387068	0	Nc1n[nH]c(N)c1\N=N\c2ccccc2[N+](=O)[O-]	CHEMBL614736	HOS
CHEMBL387918	0	OC[C@H]1O[C@H]([C@H](O)[C@@H]1O)n2cnc3c(NCc4ccccc4Cl)ncnc23	CHEMBL614736	HOS
CHEMBL387919	0	OC[C@H]1O[C@H]([C@H](O)[C@@H]1O)n2cnc3c(NCc4ccccc4Br)ncnc23	CHEMBL614736	HOS
CHEMBL387943	0	COc1cccc(CNc2ncnc3c2ncn3[C@@H]4O[C@H](CO)[C@@H](O)[C@H]4O)c1OC	CHEMBL614736	HOS
CHEMBL388616	0	COc1cc(CNc2ncnc3c2ncn3[C@@H]4O[C@H](CO)[C@@H](O)[C@H]4O)cc(OC)c1O	CHEMBL614736	HOS
CHEMBL388757	0	OC[C@H]1O[C@H]([C@H](O)[C@@H]1O)n2cnc3c(NCc4ccccc4)ncnc23	CHEMBL614736	HOS
CHEMBL388994	0	Cc1ccc(O)c(CNc2ncnc3c2ncn3[C@@H]4O[C@H](CO)[C@@H](O)[C@H]4O)c1	CHEMBL614736	HOS
CHEMBL389513	0	OC[C@H]1O[C@H]([C@H](O)[C@@H]1O)n2cnc3c(NCc4ccc(F)c(Cl)c4)ncnc23	CHEMBL614736	HOS
CHEMBL389706	0	Cc1cccc(CNc2ncnc3c2ncn3[C@@H]4O[C@H](CO)[C@@H](O)[C@H]4O)c1	CHEMBL614736	HOS
CHEMBL389707	0	Cc1ccc(CNc2ncnc3c2ncn3[C@@H]4O[C@H](CO)[C@@H](O)[C@H]4O)cc1	CHEMBL614736	HOS
CHEMBL389929	0	OC[C@H]1O[C@H]([C@H](O)[C@@H]1O)n2cnc3c(NCc4ccc(Cl)cc4Cl)ncnc23	CHEMBL614736	HOS
CHEMBL390452	1	ONC(=O)\C=C\c1cccc(c1)C(=O)c2oc3ccccc3c2	CHEMBL614894	SAOS2
CHEMBL390775	0	OC[C@H]1O[C@H](C(O)C1O)n2cnc3c(NCc4ccccc4C(F)(F)F)ncnc23	CHEMBL614736	HOS
CHEMBL390992	0	OC[C@H]1O[C@H]([C@H](O)[C@@H]1O)n2cnc3c(NCc4ccccc4OC(F)(F)F)ncnc23	CHEMBL614736	HOS
CHEMBL391204	0	CCC[C@H]1O[C@H](COCc2ccccc2)[C@@H](OCc3ccccc3)[C@H](OCc4ccccc4)C1=O	CHEMBL614736	HOS
CHEMBL391621	0	CCC[C@@H]1O[C@H](COCc2ccc3ccccc3c2)[C@@H](OCc4ccc5ccccc5c4)[C@H](OCc6ccc7ccccc7c6)[C@H]1OC(=O)C	CHEMBL614736	HOS
CHEMBL391777	0	CC(=O)O[C@@H]1[C@@H](COCc2ccccc2)O[C@@H](Cc3ccccc3)[C@H](OC(=O)C)[C@H]1OC(=O)C	CHEMBL614736	HOS
CHEMBL393929	0	O=C1N=C(NCc2cccs2)S/C/1=C\c3ccc4ncccc4c3	CHEMBL614736	HOS
CHEMBL393929	0	O=C1N=C(NCc2cccs2)S/C/1=C\c3ccc4ncccc4c3	CHEMBL614347	MG63
CHEMBL393929	0	O=C1N=C(NCc2cccs2)S/C/1=C\c3ccc4ncccc4c3	CHEMBL614894	SAOS2
CHEMBL393929	0	O=C1N=C(NCc2cccs2)S/C/1=C\c3ccc4ncccc4c3	CHEMBL615023	U2OS
CHEMBL395353	0	CC(C)C[C@@H]1O[C@H](COCc2ccccc2)[C@@H](OCc3ccccc3)[C@H](OCc4ccccc4)C1=O	CHEMBL614736	HOS
CHEMBL395594	0	C(OCc1ccccc1)[C@H]2O[C@@H](Cc3ccccc3)[C@H](OCc4ccccc4)[C@@H](OCc5ccccc5)[C@@H]2OCc6ccccc6	CHEMBL614736	HOS
CHEMBL395925	1	C[C@@H]1O[C@H](COCc2ccccc2)[C@@H](OCc3ccccc3)[C@H](OCc4ccccc4)[C@H]1OC(=O)C	CHEMBL614736	HOS
CHEMBL396080	0	CC(C)C[C@H]1O[C@H](COCc2ccccc2)[C@@H](OCc3ccccc3)[C@H](OCc4ccccc4)[C@H]1OC(=O)C	CHEMBL614736	HOS
CHEMBL399530	0	CCc1cc(c(O)cc1O)c2[nH]nc(C)c2c3ccc4OCCOc4c3	CHEMBL614736	HOS
CHEMBL399530	0	CCc1cc(c(O)cc1O)c2[nH]nc(C)c2c3ccc4OCCOc4c3	CHEMBL614347	MG63
CHEMBL399530	0	CCc1cc(c(O)cc1O)c2[nH]nc(C)c2c3ccc4OCCOc4c3	CHEMBL614894	SAOS2
CHEMBL399530	1	CCc1cc(c(O)cc1O)c2[nH]nc(C)c2c3ccc4OCCOc4c3	CHEMBL615023	U2OS
CHEMBL400211	0	CSc1nc(Nc2cccc(Cl)c2)c3cnn(CC(Cl)c4ccccc4)c3n1	CHEMBL614894	SAOS2
CHEMBL403664	1	C[C@@H](O)[C@H](NC(=O)[C@@H](C)[C@H](O)[C@@H](C)NC(=O)[C@@H](NC(=O)c1nc(nc(N)c1C)[C@H](CC(=O)N)NC[C@H](N)C(=O)N)[C@@H](O[C@@H]2O[C@@H](CO)[C@@H](O)[C@H](O)[C@@H]2O[C@H]3O[C@H](CO)[C@@H](O)[C@H](OC(=O)N)[C@@H]3O)c4c[nH]cn4)C(=O)NCCc5nc(cs5)c6nc(cs6)C(=O)NCCC[S+](C)C	CHEMBL614736	HOS
CHEMBL403664	1	C[C@@H](O)[C@H](NC(=O)[C@@H](C)[C@H](O)[C@@H](C)NC(=O)[C@@H](NC(=O)c1nc(nc(N)c1C)[C@H](CC(=O)N)NC[C@H](N)C(=O)N)[C@@H](O[C@@H]2O[C@@H](CO)[C@@H](O)[C@H](O)[C@@H]2O[C@H]3O[C@H](CO)[C@@H](O)[C@H](OC(=O)N)[C@@H]3O)c4c[nH]cn4)C(=O)NCCc5nc(cs5)c6nc(cs6)C(=O)NCCC[S+](C)C	CHEMBL614347	MG63
CHEMBL403664	1	C[C@@H](O)[C@H](NC(=O)[C@@H](C)[C@H](O)[C@@H](C)NC(=O)[C@@H](NC(=O)c1nc(nc(N)c1C)[C@H](CC(=O)N)NC[C@H](N)C(=O)N)[C@@H](O[C@@H]2O[C@@H](CO)[C@@H](O)[C@H](O)[C@@H]2O[C@H]3O[C@H](CO)[C@@H](O)[C@H](OC(=O)N)[C@@H]3O)c4c[nH]cn4)C(=O)NCCc5nc(cs5)c6nc(cs6)C(=O)NCCC[S+](C)C	CHEMBL614894	SAOS2
CHEMBL403664	0	C[C@@H](O)[C@H](NC(=O)[C@@H](C)[C@H](O)[C@@H](C)NC(=O)[C@@H](NC(=O)c1nc(nc(N)c1C)[C@H](CC(=O)N)NC[C@H](N)C(=O)N)[C@@H](O[C@@H]2O[C@@H](CO)[C@@H](O)[C@H](O)[C@@H]2O[C@H]3O[C@H](CO)[C@@H](O)[C@H](OC(=O)N)[C@@H]3O)c4c[nH]cn4)C(=O)NCCc5nc(cs5)c6nc(cs6)C(=O)NCCC[S+](C)C	CHEMBL615023	U2OS
CHEMBL406845	1	CC(C)(C)n1nc(c2ccc(Cl)cc2)c3c(N)ncnc13	CHEMBL614894	SAOS2
CHEMBL409	0	CC(O)(CS(=O)(=O)c1ccc(F)cc1)C(=O)Nc2ccc(C#N)c(c2)C(F)(F)F	CHEMBL614736	HOS
CHEMBL409	0	CC(O)(CS(=O)(=O)c1ccc(F)cc1)C(=O)Nc2ccc(C#N)c(c2)C(F)(F)F	CHEMBL614347	MG63
CHEMBL409	0	CC(O)(CS(=O)(=O)c1ccc(F)cc1)C(=O)Nc2ccc(C#N)c(c2)C(F)(F)F	CHEMBL614894	SAOS2
CHEMBL409	0	CC(O)(CS(=O)(=O)c1ccc(F)cc1)C(=O)Nc2ccc(C#N)c(c2)C(F)(F)F	CHEMBL615023	U2OS
CHEMBL412142	0	Cc1c[nH]c(n1)c2cnc(NCCNc3ccc(cn3)C#N)nc2c4ccc(Cl)cc4Cl	CHEMBL614736	HOS
CHEMBL412142	0	Cc1c[nH]c(n1)c2cnc(NCCNc3ccc(cn3)C#N)nc2c4ccc(Cl)cc4Cl	CHEMBL614347	MG63
CHEMBL412142	0	Cc1c[nH]c(n1)c2cnc(NCCNc3ccc(cn3)C#N)nc2c4ccc(Cl)cc4Cl	CHEMBL614894	SAOS2
CHEMBL412142	1	Cc1c[nH]c(n1)c2cnc(NCCNc3ccc(cn3)C#N)nc2c4ccc(Cl)cc4Cl	CHEMBL615023	U2OS
CHEMBL419931	0	CC(C)n1cnc2c(NCc3ccccc3O)nc(NCCCO)nc12	CHEMBL614736	HOS
CHEMBL421892	1	Oc1ccc2C(=C(C(=O)Oc2c1)c3ccccc3)c4ccc(OCCCCCCN5CCCCC5)cc4	CHEMBL615023	U2OS
CHEMBL425089	0	Nc1n[nH]c(N)c1\N=N\c2cccc3ccccc23	CHEMBL614736	HOS
CHEMBL425975	0	Nc1n[nH]c(N)c1\N=N\c2cccc(c2)C(=O)O	CHEMBL614736	HOS
CHEMBL426002	0	OC[C@H]1O[C@H]([C@H](O)[C@@H]1O)n2cnc3c(NCc4cccc(Br)c4)ncnc23	CHEMBL614736	HOS
CHEMBL427702	0	CCCCC[C@@H]1O[C@H](COCc2ccccc2)[C@@H](OCc3ccccc3)[C@H](OCc4ccccc4)C1=O	CHEMBL614736	HOS
CHEMBL428639	0	Nc1n[nH]c(N)c1\N=N\c2ccccc2CO	CHEMBL614736	HOS
CHEMBL428647	1	CC(=O)O[C@H]1C(=O)[C@]2(C)[C@@H](O)C[C@H]3OC[C@@]3(OC(=O)C)[C@H]2[C@H](OC(=O)c4ccccc4)[C@]5(O)C[C@H](OC(=O)[C@H](O)[C@@H](NC(=O)c6ccccc6)c7ccccc7)C(=C1C5(C)C)C	CHEMBL615023	U2OS
CHEMBL439557	0	CCCC[C@@H]1O[C@H](COCc2ccccc2)[C@@H](OCc3ccccc3)[C@H](OCc4ccccc4)[C@H]1O	CHEMBL614736	HOS
CHEMBL439967	1	Oc1ccc2C(=C(C(=O)Oc2c1)c3ccccc3)Cc4ccc(OCCN5CCCCC5)cc4	CHEMBL615023	U2OS
CHEMBL440517	0	CCC(CO)Nc1nc(NCc2ccc(O)cc2)c3ncn(C(C)C)c3n1	CHEMBL614736	HOS
CHEMBL442016	1	OC(=O)\C=C\c1ccc(cc1)c2ccc(O)c(c2)C34CC5CC(CC(C5)C3)C4	CHEMBL614894	SAOS2
CHEMBL442016	1	OC(=O)\C=C\c1ccc(cc1)c2ccc(O)c(c2)C34CC5CC(CC(C5)C3)C4	CHEMBL615023	U2OS
CHEMBL443684	0	CC1(C)CCC(=C(CN2CCN(CC2)c3ccc(cc3)C(=O)NS(=O)(=O)c4ccc(N[C@H](CCN5CCOCC5)CSc6ccccc6)c(c4)S(=O)(=O)C(F)(F)F)C1)c7ccc(Cl)cc7	CHEMBL614736	HOS
CHEMBL443684	0	CC1(C)CCC(=C(CN2CCN(CC2)c3ccc(cc3)C(=O)NS(=O)(=O)c4ccc(N[C@H](CCN5CCOCC5)CSc6ccccc6)c(c4)S(=O)(=O)C(F)(F)F)C1)c7ccc(Cl)cc7	CHEMBL614347	MG63
CHEMBL443684	0	CC1(C)CCC(=C(CN2CCN(CC2)c3ccc(cc3)C(=O)NS(=O)(=O)c4ccc(N[C@H](CCN5CCOCC5)CSc6ccccc6)c(c4)S(=O)(=O)C(F)(F)F)C1)c7ccc(Cl)cc7	CHEMBL614894	SAOS2
CHEMBL443684	1	CC1(C)CCC(=C(CN2CCN(CC2)c3ccc(cc3)C(=O)NS(=O)(=O)c4ccc(N[C@H](CCN5CCOCC5)CSc6ccccc6)c(c4)S(=O)(=O)C(F)(F)F)C1)c7ccc(Cl)cc7	CHEMBL615023	U2OS
CHEMBL44657	1	COc1cc(cc(OC)c1O)[C@H]2[C@@H]3[C@H](COC3=O)[C@H](O[C@@H]4O[C@@H]5CO[C@@H](C)O[C@H]5[C@H](O)[C@H]4O)c6cc7OCOc7cc26	CHEMBL614736	HOS
CHEMBL44657	1	COc1cc(cc(OC)c1O)[C@H]2[C@@H]3[C@H](COC3=O)[C@H](O[C@@H]4O[C@@H]5CO[C@@H](C)O[C@H]5[C@H](O)[C@H]4O)c6cc7OCOc7cc26	CHEMBL614347	MG63
CHEMBL44657	0	COc1cc(cc(OC)c1O)[C@H]2[C@@H]3[C@H](COC3=O)[C@H](O[C@@H]4O[C@@H]5CO[C@@H](C)O[C@H]5[C@H](O)[C@H]4O)c6cc7OCOc7cc26	CHEMBL614894	SAOS2
CHEMBL44657	0	COc1cc(cc(OC)c1O)[C@H]2[C@@H]3[C@H](COC3=O)[C@H](O[C@@H]4O[C@@H]5CO[C@@H](C)O[C@H]5[C@H](O)[C@H]4O)c6cc7OCOc7cc26	CHEMBL615023	U2OS
CHEMBL446807	0	CO\C(=C\C(=O)N(C)[C@@H](C(C)C)C(=O)N(C)[C@@H](C(C)C)C(=O)N(C)[C@@H](C(C)C)C(=O)N(C)[C@@H](C(C)C)C(=O)N)\CCCC#C	CHEMBL615023	U2OS
CHEMBL447062	1	COc1cccc2C3=C(CC(O3)C(=C)C)C(=O)C(=O)c12	CHEMBL614736	HOS
CHEMBL447541	0	OC[C@H]1O[C@H]([C@H](O)[C@@H]1O)n2cnc3c(NCc4ccccc4F)ncnc23	CHEMBL614736	HOS
CHEMBL448558	1	CC(=C)C1CC2=C(O1)c3cccc(O)c3C(=O)C2=O	CHEMBL614736	HOS
CHEMBL449158	1	CCC\C=C\C=C\C(=O)O[C@H]1\C(=C\C(=O)OC)\C[C@H]2C[C@@H](OC(=O)C[C@H](O)C[C@@H]3C[C@H](OC(=O)C)C(C)(C)[C@](O)(C[C@@H]4C\C(=C\C(=O)OC)\C[C@@H](O4)\C=C\C(C)(C)[C@]1(O)O2)O3)[C@@H](C)O	CHEMBL614736	HOS
CHEMBL449158	1	CCC\C=C\C=C\C(=O)O[C@H]1\C(=C\C(=O)OC)\C[C@H]2C[C@@H](OC(=O)C[C@H](O)C[C@@H]3C[C@H](OC(=O)C)C(C)(C)[C@](O)(C[C@@H]4C\C(=C\C(=O)OC)\C[C@@H](O4)\C=C\C(C)(C)[C@]1(O)O2)O3)[C@@H](C)O	CHEMBL614347	MG63
CHEMBL449158	1	CCC\C=C\C=C\C(=O)O[C@H]1\C(=C\C(=O)OC)\C[C@H]2C[C@@H](OC(=O)C[C@H](O)C[C@@H]3C[C@H](OC(=O)C)C(C)(C)[C@](O)(C[C@@H]4C\C(=C\C(=O)OC)\C[C@@H](O4)\C=C\C(C)(C)[C@]1(O)O2)O3)[C@@H](C)O	CHEMBL614894	SAOS2
CHEMBL449158	1	CCC\C=C\C=C\C(=O)O[C@H]1\C(=C\C(=O)OC)\C[C@H]2C[C@@H](OC(=O)C[C@H](O)C[C@@H]3C[C@H](OC(=O)C)C(C)(C)[C@](O)(C[C@@H]4C\C(=C\C(=O)OC)\C[C@@H](O4)\C=C\C(C)(C)[C@]1(O)O2)O3)[C@@H](C)O	CHEMBL615023	U2OS
CHEMBL454733	1	COc1ccc(cc1)c2snnc2c3cc(Cl)c(O)cc3O	CHEMBL615023	U2OS
CHEMBL456075	1	CCC(C)C(=O)O[C@H]1C[C@@H]2[C@@](C)(C\C=C(/C)\C=C)[C@@H](C)C[C@@H](O)[C@@]23[C@@H](OC(=O)C)O[C@@H](OC(=O)C)C3=C1	CHEMBL614736	HOS
CHEMBL457042	1	Cc1ccc(cc1)c2snnc2c3cc(Cl)c(O)cc3O	CHEMBL615023	U2OS
CHEMBL457538	1	C[C@H]1C\C=C\Cc2cccc(O)c2C(=O)O[C@@H](C\C=C\NC(=O)C#Cc3ccccc3)C[C@H]1O	CHEMBL614736	HOS
CHEMBL457538	1	C[C@H]1C\C=C\Cc2cccc(O)c2C(=O)O[C@@H](C\C=C\NC(=O)C#Cc3ccccc3)C[C@H]1O	CHEMBL614347	MG63
CHEMBL46817	1	CN(C)c1ccc(Nc2nccc(n2)c3sc(C)nc3C)cc1	CHEMBL614894	SAOS2
CHEMBL470256	1	CC(=C)C1CC2=C(O1)c3ccc(O)cc3C(=O)C2=O	CHEMBL614736	HOS
CHEMBL472004	0	Oc1c(cc(c2cccnc12)S(=O)(=O)O)\N=N\c3ccc4cc(ccc4c3)S(=O)(=O)O	CHEMBL614736	HOS
CHEMBL472004	0	Oc1c(cc(c2cccnc12)S(=O)(=O)O)\N=N\c3ccc4cc(ccc4c3)S(=O)(=O)O	CHEMBL614347	MG63
CHEMBL472004	0	Oc1c(cc(c2cccnc12)S(=O)(=O)O)\N=N\c3ccc4cc(ccc4c3)S(=O)(=O)O	CHEMBL614894	SAOS2
CHEMBL472004	0	Oc1c(cc(c2cccnc12)S(=O)(=O)O)\N=N\c3ccc4cc(ccc4c3)S(=O)(=O)O	CHEMBL615023	U2OS
CHEMBL472940	1	Oc1ccc2ccccc2c1SSc3c(O)ccc4ccccc34	CHEMBL614736	HOS
CHEMBL472940	0	Oc1ccc2ccccc2c1SSc3c(O)ccc4ccccc34	CHEMBL614347	MG63
CHEMBL472940	0	Oc1ccc2ccccc2c1SSc3c(O)ccc4ccccc34	CHEMBL614894	SAOS2
CHEMBL472940	0	Oc1ccc2ccccc2c1SSc3c(O)ccc4ccccc34	CHEMBL615023	U2OS
CHEMBL473417	0	CS(=O)(=O)c1ccc(C(=O)Nc2ccc(Cl)c(c2)c3ccccn3)c(Cl)c1	CHEMBL614736	HOS
CHEMBL473417	0	CS(=O)(=O)c1ccc(C(=O)Nc2ccc(Cl)c(c2)c3ccccn3)c(Cl)c1	CHEMBL614347	MG63
CHEMBL473417	0	CS(=O)(=O)c1ccc(C(=O)Nc2ccc(Cl)c(c2)c3ccccn3)c(Cl)c1	CHEMBL614894	SAOS2
CHEMBL473417	0	CS(=O)(=O)c1ccc(C(=O)Nc2ccc(Cl)c(c2)c3ccccn3)c(Cl)c1	CHEMBL615023	U2OS
CHEMBL475796	1	Cc1ccc(NCc2ccc(cc2)C(=O)Nc3ccccc3N)cc1Nc4nccc(n4)c5cccnc5	CHEMBL614894	SAOS2
CHEMBL477772	0	CN(c1ccc2c(C)n(C)nc2c1)c3ccnc(Nc4ccc(C)c(c4)S(=O)(=O)N)n3	CHEMBL614736	HOS
CHEMBL477772	1	CN(c1ccc2c(C)n(C)nc2c1)c3ccnc(Nc4ccc(C)c(c4)S(=O)(=O)N)n3	CHEMBL614347	MG63
CHEMBL477772	0	CN(c1ccc2c(C)n(C)nc2c1)c3ccnc(Nc4ccc(C)c(c4)S(=O)(=O)N)n3	CHEMBL614894	SAOS2
CHEMBL477772	0	CN(c1ccc2c(C)n(C)nc2c1)c3ccnc(Nc4ccc(C)c(c4)S(=O)(=O)N)n3	CHEMBL615023	U2OS
CHEMBL477989	0	CN(C)CCOc1ccc(cc1)c2nc(c3ccncc3)c([nH]2)c4ccc5\C(=N\O)\CCc5c4	CHEMBL614736	HOS
CHEMBL477989	0	CN(C)CCOc1ccc(cc1)c2nc(c3ccncc3)c([nH]2)c4ccc5\C(=N\O)\CCc5c4	CHEMBL614347	MG63
CHEMBL477989	0	CN(C)CCOc1ccc(cc1)c2nc(c3ccncc3)c([nH]2)c4ccc5\C(=N\O)\CCc5c4	CHEMBL614894	SAOS2
CHEMBL477989	0	CN(C)CCOc1ccc(cc1)c2nc(c3ccncc3)c([nH]2)c4ccc5\C(=N\O)\CCc5c4	CHEMBL615023	U2OS
CHEMBL482967	1	Cc1nc(N)sc1c2ccnc(Nc3ccc(cc3)N4CCOCC4)n2	CHEMBL614894	SAOS2
CHEMBL483849	0	NC(=O)c1ncn([C@@H]2O[C@H](COP(=O)(O)O)[C@@H](O)[C@H]2O)c1N	CHEMBL614736	HOS
CHEMBL483849	0	NC(=O)c1ncn([C@@H]2O[C@H](COP(=O)(O)O)[C@@H](O)[C@H]2O)c1N	CHEMBL614347	MG63
CHEMBL483849	0	NC(=O)c1ncn([C@@H]2O[C@H](COP(=O)(O)O)[C@@H](O)[C@H]2O)c1N	CHEMBL614894	SAOS2
CHEMBL483849	0	NC(=O)c1ncn([C@@H]2O[C@H](COP(=O)(O)O)[C@@H](O)[C@H]2O)c1N	CHEMBL615023	U2OS
CHEMBL486627	1	CC(=CCCC1=CC(=O)c2c(O)ccc(O)c2C1=O)C	CHEMBL614894	SAOS2
CHEMBL487397	1	COC1=C(CC(O)C(=C)C)C(=O)c2c(O)ccc(OC)c2C1=O	CHEMBL614736	HOS
CHEMBL489	1	CC\C(=C(/c1ccc(O)cc1)\c2ccc(OCCN(C)C)cc2)\c3ccccc3	CHEMBL615023	U2OS
CHEMBL489466	0	OC[C@@H]1O[C@@H]([C@@H](O)[C@H]1O)n2cnc3c(NCc4ccc(F)cc4)ncnc23	CHEMBL614736	HOS
CHEMBL491655	0	CC1(C)CCC[C@@](C)(O1)[C@H]2CC[C@]3(C)[C@@H]2[C@H](O)C[C@@H]4[C@@]5(C)CC[C@H](O)C(C)(C)[C@@H]5CC[C@@]34C	CHEMBL615023	U2OS
CHEMBL500581	0	C[C@H]1C(=O)O[C@H]2[C@@H](Cl)C(=C)[C@@H]3O[C@@]12[C@@H](OC(=O)C)[C@H]4[C@]5(CC[C@H](OC(=O)C)[C@]4(C)[C@@H](OC(=O)C)[C@H]3OC(=O)C)CO5	CHEMBL614347	MG63
CHEMBL501696	1	CC[C@H](C)[C@@H]1N(C)C(=O)[C@H](C)N(C)C(=O)[C@H](Cc2ccc(OC)cc2)NC(=O)\C(=C\[C@H]3CSC(=N3)[C@@H](C)[C@@H](O)C[C@H](C)C[C@H](OC(=O)[C@@H]4CCCN4C1=O)C(C)(C)C)\C	CHEMBL615023	U2OS
CHEMBL506311	1	CC[C@H](C)[C@@H]1N(C)C(=O)[C@H](C)N(C)C(=O)[C@H](Cc2ccc(OC)cc2)NC(=O)CC[C@H]3CSC(=N3)\C=C\C[C@H](C)C[C@H](OC(=O)[C@@H]4CCCN4C1=O)C(C)(C)C	CHEMBL615023	U2OS
CHEMBL506871	0	C[C@@]1(CCCN1)c2nc3cccc(C(=O)N)c3[nH]2	CHEMBL614736	HOS
CHEMBL506871	0	C[C@@]1(CCCN1)c2nc3cccc(C(=O)N)c3[nH]2	CHEMBL614347	MG63
CHEMBL506871	0	C[C@@]1(CCCN1)c2nc3cccc(C(=O)N)c3[nH]2	CHEMBL614894	SAOS2
CHEMBL506871	0	C[C@@]1(CCCN1)c2nc3cccc(C(=O)N)c3[nH]2	CHEMBL615023	U2OS
CHEMBL507361	1	OC[C@@H](O)CONC(=O)c1ccc(F)c(F)c1Nc2ccc(I)cc2F	CHEMBL614736	HOS
CHEMBL507361	1	OC[C@@H](O)CONC(=O)c1ccc(F)c(F)c1Nc2ccc(I)cc2F	CHEMBL614347	MG63
CHEMBL507361	1	OC[C@@H](O)CONC(=O)c1ccc(F)c(F)c1Nc2ccc(I)cc2F	CHEMBL614894	SAOS2
CHEMBL507361	1	OC[C@@H](O)CONC(=O)c1ccc(F)c(F)c1Nc2ccc(I)cc2F	CHEMBL615023	U2OS
CHEMBL510369	1	CC(=C)C1CC2=C(O1)c3ccccc3C(=O)C2=O	CHEMBL614736	HOS
CHEMBL510715	0	CC(C)[C@H](N(C)C(=O)[C@H](C(C)C)N(C)C(=O)[C@H](C(C)C)N(C)C(=O)[C@H](C(C)C)N(C)C(=O)CC(=O)CCCC#C)C(=O)N	CHEMBL615023	U2OS
CHEMBL512504	0	OC1=C(C#N)C(=O)Nc2scc(c3ccc(cc3)c4ccccc4O)c12	CHEMBL614736	HOS
CHEMBL512504	0	OC1=C(C#N)C(=O)Nc2scc(c3ccc(cc3)c4ccccc4O)c12	CHEMBL614347	MG63
CHEMBL512504	0	OC1=C(C#N)C(=O)Nc2scc(c3ccc(cc3)c4ccccc4O)c12	CHEMBL614894	SAOS2
CHEMBL512504	0	OC1=C(C#N)C(=O)Nc2scc(c3ccc(cc3)c4ccccc4O)c12	CHEMBL615023	U2OS
CHEMBL513640	1	CC(=CC[C@H](OC(=O)C=C(C)C)C1=CC(=O)c2c(O)ccc(O)c2C1=O)C	CHEMBL614894	SAOS2
CHEMBL514351	1	Cc1ccc(NCc2ccc(\C=C\C(=O)NO)cc2)cc1Nc3nccc(n3)c4cccnc4	CHEMBL614894	SAOS2
CHEMBL514748	1	CCOc1ccc(cc1)c2snnc2c3cc(CC)c(O)cc3O	CHEMBL615023	U2OS
CHEMBL515048	1	COc1ccc(cc1OC)c2snnc2c3cc(Cl)c(O)cc3O	CHEMBL615023	U2OS
CHEMBL515820	0	CCOc1ccc(cc1)c2snnc2c3cc(CC)c(O)c(Cl)c3O	CHEMBL615023	U2OS
CHEMBL517583	1	CCOc1ccc(cc1)c2snnc2c3cc(Cl)c(O)cc3O	CHEMBL615023	U2OS
CHEMBL517614	1	CC1(C)CCC[C@]23CO[C@]4(O)C[C@@H]5[C@@H](O)[C@]([C@H](O)C[C@H]12)([C@H]34)C(=O)C5=C	CHEMBL614736	HOS
CHEMBL521686	1	Fc1ccc(CC2=NNC(=O)c3ccccc23)cc1C(=O)N4CCN(CC4)C(=O)C5CC5	CHEMBL614736	HOS
CHEMBL521686	0	Fc1ccc(CC2=NNC(=O)c3ccccc23)cc1C(=O)N4CCN(CC4)C(=O)C5CC5	CHEMBL614347	MG63
CHEMBL521686	0	Fc1ccc(CC2=NNC(=O)c3ccccc23)cc1C(=O)N4CCN(CC4)C(=O)C5CC5	CHEMBL614894	SAOS2
CHEMBL521686	0	Fc1ccc(CC2=NNC(=O)c3ccccc23)cc1C(=O)N4CCN(CC4)C(=O)C5CC5	CHEMBL615023	U2OS
CHEMBL521851	1	CS(=O)(=O)N1CCN(Cc2cc3nc(nc(N4CCOCC4)c3s2)c5cccc6[nH]ncc56)CC1	CHEMBL614736	HOS
CHEMBL521851	1	CS(=O)(=O)N1CCN(Cc2cc3nc(nc(N4CCOCC4)c3s2)c5cccc6[nH]ncc56)CC1	CHEMBL614347	MG63
CHEMBL521851	1	CS(=O)(=O)N1CCN(Cc2cc3nc(nc(N4CCOCC4)c3s2)c5cccc6[nH]ncc56)CC1	CHEMBL614894	SAOS2
CHEMBL521851	1	CS(=O)(=O)N1CCN(Cc2cc3nc(nc(N4CCOCC4)c3s2)c5cccc6[nH]ncc56)CC1	CHEMBL615023	U2OS
CHEMBL521969	1	COc1cc(OC)c2C(=O)[C@]3(Oc2c1Cl)[C@H](C)CC(=O)C=C3OCc4ccccc4	CHEMBL615023	U2OS
CHEMBL522298	1	COc1cc(OC)c2C(=O)[C@]3(Oc2c1Cl)[C@H](C)C\C(=N\O)\C=C3OCc4ccccc4	CHEMBL615023	U2OS
CHEMBL525420	1	CC[C@H](C)[C@@H]1N(C)C(=O)[C@H](C)N(C)C(=O)[C@H](Cc2ccc(OC)cc2)NC(=O)\C(=C\[C@H]3CSC(=N3)\C(=C\C[C@H](C)C[C@H](OC(=O)[C@@H]4CCCN4C1=O)C(C)(C)C)\C)\C	CHEMBL615023	U2OS
CHEMBL53463	1	COc1cccc2C(=O)c3c(O)c4C[C@](O)(C[C@H](O[C@H]5C[C@H](N)[C@H](O)[C@H](C)O5)c4c(O)c3C(=O)c12)C(=O)CO	CHEMBL614736	HOS
CHEMBL53463	1	COc1cccc2C(=O)c3c(O)c4C[C@](O)(C[C@H](O[C@H]5C[C@H](N)[C@H](O)[C@H](C)O5)c4c(O)c3C(=O)c12)C(=O)CO	CHEMBL614347	MG63
CHEMBL53463	1	COc1cccc2C(=O)c3c(O)c4C[C@](O)(C[C@H](O[C@H]5C[C@H](N)[C@H](O)[C@H](C)O5)c4c(O)c3C(=O)c12)C(=O)CO	CHEMBL614894	SAOS2
CHEMBL53463	1	COc1cccc2C(=O)c3c(O)c4C[C@](O)(C[C@H](O[C@H]5C[C@H](N)[C@H](O)[C@H](C)O5)c4c(O)c3C(=O)c12)C(=O)CO	CHEMBL615023	U2OS
CHEMBL540719	1	Oc1ccc2CN(Cc3cccc(Cl)c3)C(=O)c2c1O	CHEMBL614736	HOS
CHEMBL549886	1	Oc1ccc2CN(Cc3cccc(Cl)c3F)C(=O)c2c1O	CHEMBL614736	HOS
CHEMBL549966	0	Oc1ccc2C(=O)N(Cc3cccc(Cl)c3)C(=O)c2c1O	CHEMBL614736	HOS
CHEMBL550011	1	Cl.CN(C)CCN(Cc1ccc(Cl)cc1)c2ccccn2	CHEMBL614894	SAOS2
CHEMBL550776	1	Oc1ccc2C(=O)N(Cc3ccc(Cl)c(Cl)c3)C(=O)c2c1O	CHEMBL614736	HOS
CHEMBL553	0	COCCOc1cc2ncnc(Nc3cccc(c3)C#C)c2cc1OCCOC	CHEMBL614894	SAOS2
CHEMBL553025	1	CCC1=C[C@@H]2CN(C1)Cc3c([nH]c4ccccc34)[C@@](C2)(C(=O)OC)c5cc6c(cc5OC)N(C)[C@H]7[C@](O)([C@H](OC(=O)C)[C@]8(CC)C=CCN9CC[C@]67[C@H]89)C(=O)OC	CHEMBL614736	HOS
CHEMBL553025	1	CCC1=C[C@@H]2CN(C1)Cc3c([nH]c4ccccc34)[C@@](C2)(C(=O)OC)c5cc6c(cc5OC)N(C)[C@H]7[C@](O)([C@H](OC(=O)C)[C@]8(CC)C=CCN9CC[C@]67[C@H]89)C(=O)OC	CHEMBL614347	MG63
CHEMBL553025	1	CCC1=C[C@@H]2CN(C1)Cc3c([nH]c4ccccc34)[C@@](C2)(C(=O)OC)c5cc6c(cc5OC)N(C)[C@H]7[C@](O)([C@H](OC(=O)C)[C@]8(CC)C=CCN9CC[C@]67[C@H]89)C(=O)OC	CHEMBL614894	SAOS2
CHEMBL553025	1	CCC1=C[C@@H]2CN(C1)Cc3c([nH]c4ccccc34)[C@@](C2)(C(=O)OC)c5cc6c(cc5OC)N(C)[C@H]7[C@](O)([C@H](OC(=O)C)[C@]8(CC)C=CCN9CC[C@]67[C@H]89)C(=O)OC	CHEMBL615023	U2OS
CHEMBL554	1	CS(=O)(=O)CCNCc1oc(cc1)c2ccc3ncnc(Nc4ccc(OCc5cccc(F)c5)c(Cl)c4)c3c2	CHEMBL614894	SAOS2
CHEMBL555979	1	Oc1ccc2CN(Cc3cc(Cl)c(F)cc3F)C(=O)c2c1O	CHEMBL614736	HOS
CHEMBL556473	0	Oc1ccc2C(=O)N(Cc3cccc(Cl)c3F)C(=O)c2c1O	CHEMBL614736	HOS
CHEMBL557899	1	Oc1ccc2CN(Cc3ccc(Cl)c(Cl)c3)C(=O)c2c1O	CHEMBL614736	HOS
CHEMBL558642	1	OC(=O)c1ccc(cc1C2CCCC2)c3c[nH]c4ncc(cc34)c5ccccc5	CHEMBL614736	HOS
CHEMBL558642	0	OC(=O)c1ccc(cc1C2CCCC2)c3c[nH]c4ncc(cc34)c5ccccc5	CHEMBL614347	MG63
CHEMBL558642	0	OC(=O)c1ccc(cc1C2CCCC2)c3c[nH]c4ncc(cc34)c5ccccc5	CHEMBL614894	SAOS2
CHEMBL558642	0	OC(=O)c1ccc(cc1C2CCCC2)c3c[nH]c4ncc(cc34)c5ccccc5	CHEMBL615023	U2OS
CHEMBL559284	1	Oc1ccc2C(=O)N(Cc3ccc(F)c(Cl)c3)C(=O)c2c1O	CHEMBL614736	HOS
CHEMBL55934	0	O=C1C=CC(=O)c2ccccc12	CHEMBL614347	MG63
CHEMBL560644	0	Oc1ccc2C(=O)N(Cc3cc(Cl)c(F)cc3F)C(=O)c2c1O	CHEMBL614736	HOS
CHEMBL560706	1	Oc1ccc2CN(Cc3cccc(I)c3)C(=O)c2c1O	CHEMBL614736	HOS
CHEMBL561164	1	Oc1ccc2CN(Cc3cccc(F)c3)C(=O)c2c1O	CHEMBL614736	HOS
CHEMBL561565	0	Oc1ccc2CN(Cc3cc(F)ccc3F)C(=O)c2c1O	CHEMBL614736	HOS
CHEMBL562	0	COC1=CC(=O)C[C@@H](C)[C@]12Oc3c(Cl)c(OC)cc(OC)c3C2=O	CHEMBL615023	U2OS
CHEMBL562366	1	Oc1ccc2C(=O)N(Cc3ccc(F)c(F)c3)C(=O)c2c1O	CHEMBL614736	HOS
CHEMBL563256	0	Oc1ccc2CN(Cc3cc(F)cc(F)c3)C(=O)c2c1O	CHEMBL614736	HOS
CHEMBL563507	1	Oc1ccc2CN(Cc3ccc(F)c(F)c3)C(=O)c2c1O	CHEMBL614736	HOS
CHEMBL564594	1	Oc1ccc2CN(Cc3cccc(Br)c3)C(=O)c2c1O	CHEMBL614736	HOS
CHEMBL566955	0	CC(C)(C)C[C@H]1N[C@H]([C@H](c2cccc(Cl)c2)[C@@]13C(=O)Nc4cc(Cl)c(F)cc34)C(=O)NC[C@H](O)CO	CHEMBL614894	SAOS2
CHEMBL569375	0	Oc1ccc2C(=O)N(Cc3cccc(Br)c3)C(=O)c2c1O	CHEMBL614736	HOS
CHEMBL572338	0	Oc1ccc2C(=O)N(Cc3cccc(I)c3)C(=O)c2c1O	CHEMBL614736	HOS
CHEMBL572881	0	CC1(C)CNc2cc(NC(=O)c3cccnc3NCc4ccncc4)ccc12	CHEMBL614736	HOS
CHEMBL572881	1	CC1(C)CNc2cc(NC(=O)c3cccnc3NCc4ccncc4)ccc12	CHEMBL614347	MG63
CHEMBL572881	0	CC1(C)CNc2cc(NC(=O)c3cccnc3NCc4ccncc4)ccc12	CHEMBL614894	SAOS2
CHEMBL572881	0	CC1(C)CNc2cc(NC(=O)c3cccnc3NCc4ccncc4)ccc12	CHEMBL615023	U2OS
CHEMBL573107	1	CC(C)CCN1C(C)C(=O)N(C)c2cnc(Nc3cc(F)c(O)c(F)c3)nc12	CHEMBL614736	HOS
CHEMBL573107	0	CC(C)CCN1C(C)C(=O)N(C)c2cnc(Nc3cc(F)c(O)c(F)c3)nc12	CHEMBL614347	MG63
CHEMBL573107	0	CC(C)CCN1C(C)C(=O)N(C)c2cnc(Nc3cc(F)c(O)c(F)c3)nc12	CHEMBL614894	SAOS2
CHEMBL573107	0	CC(C)CCN1C(C)C(=O)N(C)c2cnc(Nc3cc(F)c(O)c(F)c3)nc12	CHEMBL615023	U2OS
CHEMBL575121	1	CN1CCC(CCNC(=O)[C@@H]2N[C@H](CC(C)(C)C)[C@@]3([C@H]2c4cccc(Cl)c4F)C(=O)Nc5cc(Cl)ccc35)CC1	CHEMBL614894	SAOS2
CHEMBL575448	1	C[C@]1(CCCN1c2nc(Nc3cc(n[nH]3)C4CC4)c5cccn5n2)C(=O)Nc6ccc(F)nc6	CHEMBL614736	HOS
CHEMBL575448	1	C[C@]1(CCCN1c2nc(Nc3cc(n[nH]3)C4CC4)c5cccn5n2)C(=O)Nc6ccc(F)nc6	CHEMBL614347	MG63
CHEMBL575448	1	C[C@]1(CCCN1c2nc(Nc3cc(n[nH]3)C4CC4)c5cccn5n2)C(=O)Nc6ccc(F)nc6	CHEMBL614894	SAOS2
CHEMBL575448	1	C[C@]1(CCCN1c2nc(Nc3cc(n[nH]3)C4CC4)c5cccn5n2)C(=O)Nc6ccc(F)nc6	CHEMBL615023	U2OS
CHEMBL575538	0	COCCOCCNC(=O)[C@@H]1N[C@H](CC(C)(C)C)[C@@]2([C@H]1c3cccc(Cl)c3F)C(=O)Nc4cc(Cl)ccc24	CHEMBL614894	SAOS2
CHEMBL576342	0	CC(C)(C)C[C@H]1N[C@H]([C@H](c2cccc(Cl)c2)[C@@]13C(=O)Nc4cc(Cl)c(F)cc34)C(=O)NCC[C@@H](O)CO	CHEMBL614894	SAOS2
CHEMBL577393	1	CN1CCN(CCNC(=O)[C@@H]2N[C@H](CC(C)(C)C)[C@@]3([C@H]2c4cccc(Cl)c4F)C(=O)Nc5cc(Cl)ccc35)CC1	CHEMBL614894	SAOS2
CHEMBL577784	1	Ic1cnc(Nc2cccc(NC(=O)N3CCCC3)c2)nc1NCCCNC(=O)c4cccs4	CHEMBL614736	HOS
CHEMBL577784	1	Ic1cnc(Nc2cccc(NC(=O)N3CCCC3)c2)nc1NCCCNC(=O)c4cccs4	CHEMBL614347	MG63
CHEMBL577784	1	Ic1cnc(Nc2cccc(NC(=O)N3CCCC3)c2)nc1NCCCNC(=O)c4cccs4	CHEMBL614894	SAOS2
CHEMBL577784	1	Ic1cnc(Nc2cccc(NC(=O)N3CCCC3)c2)nc1NCCCNC(=O)c4cccs4	CHEMBL615023	U2OS
CHEMBL578028	0	CC(C)(C)C[C@H]1N[C@H]([C@H](c2cccc(Cl)c2F)[C@@]13C(=O)Nc4cc(Cl)ccc34)C(=O)NCC[C@H](O)CO	CHEMBL614894	SAOS2
CHEMBL578238	0	CC(C)(C)C[C@H]1N[C@H]([C@H](c2cccc(Cl)c2)[C@@]13C(=O)Nc4cc(Cl)ccc34)C(=O)NCC[C@H](O)CO	CHEMBL614894	SAOS2
CHEMBL585951	1	Fc1cc(cc(c1)C2=N\C(=N/c3ccc(cc3)n4cnc(n4)N5CCOCC5)\NC=C2)N6CCOCC6	CHEMBL614736	HOS
CHEMBL585951	1	Fc1cc(cc(c1)C2=N\C(=N/c3ccc(cc3)n4cnc(n4)N5CCOCC5)\NC=C2)N6CCOCC6	CHEMBL614347	MG63
CHEMBL585951	1	Fc1cc(cc(c1)C2=N\C(=N/c3ccc(cc3)n4cnc(n4)N5CCOCC5)\NC=C2)N6CCOCC6	CHEMBL614894	SAOS2
CHEMBL585951	0	Fc1cc(cc(c1)C2=N\C(=N/c3ccc(cc3)n4cnc(n4)N5CCOCC5)\NC=C2)N6CCOCC6	CHEMBL615023	U2OS
CHEMBL591429	1	Oc1c(CC=C)cccc1\C=N\NC(=O)CN2CCN(Cc3ccccc3)CC2	CHEMBL614736	HOS
CHEMBL591429	0	Oc1c(CC=C)cccc1\C=N\NC(=O)CN2CCN(Cc3ccccc3)CC2	CHEMBL614347	MG63
CHEMBL591429	0	Oc1c(CC=C)cccc1\C=N\NC(=O)CN2CCN(Cc3ccccc3)CC2	CHEMBL614894	SAOS2
CHEMBL591429	0	Oc1c(CC=C)cccc1\C=N\NC(=O)CN2CCN(Cc3ccccc3)CC2	CHEMBL615023	U2OS
CHEMBL601064	1	Cc1nc2CCc3cnc(Nc4cccc(c4)[N+](=O)[O-])nc3c2s1	CHEMBL614894	SAOS2
CHEMBL603469	1	C[C@]12O[C@H](C[C@]1(O)CO)n3c4ccccc4c5c6C(=O)NCc6c7c8ccccc8n2c7c35	CHEMBL614736	HOS
CHEMBL603469	1	C[C@]12O[C@H](C[C@]1(O)CO)n3c4ccccc4c5c6C(=O)NCc6c7c8ccccc8n2c7c35	CHEMBL614347	MG63
CHEMBL603469	1	C[C@]12O[C@H](C[C@]1(O)CO)n3c4ccccc4c5c6C(=O)NCc6c7c8ccccc8n2c7c35	CHEMBL614894	SAOS2
CHEMBL603469	1	C[C@]12O[C@H](C[C@]1(O)CO)n3c4ccccc4c5c6C(=O)NCc6c7c8ccccc8n2c7c35	CHEMBL615023	U2OS
CHEMBL60824	0	NC1=CC(=O)C(=O)c2ccccc12	CHEMBL614347	MG63
CHEMBL608533	1	CO[C@@H]1[C@@H](C[C@H]2O[C@]1(C)n3c4ccccc4c5c6CNC(=O)c6c7c8ccccc8n2c7c35)N(C)C(=O)c9ccccc9	CHEMBL614736	HOS
CHEMBL608533	1	CO[C@@H]1[C@@H](C[C@H]2O[C@]1(C)n3c4ccccc4c5c6CNC(=O)c6c7c8ccccc8n2c7c35)N(C)C(=O)c9ccccc9	CHEMBL614347	MG63
CHEMBL608533	1	CO[C@@H]1[C@@H](C[C@H]2O[C@]1(C)n3c4ccccc4c5c6CNC(=O)c6c7c8ccccc8n2c7c35)N(C)C(=O)c9ccccc9	CHEMBL614894	SAOS2
CHEMBL608533	1	CO[C@@H]1[C@@H](C[C@H]2O[C@]1(C)n3c4ccccc4c5c6CNC(=O)c6c7c8ccccc8n2c7c35)N(C)C(=O)c9ccccc9	CHEMBL615023	U2OS
CHEMBL65	1	CC[C@@]1(O)C(=O)OCC2=C1C=C3N(Cc4cc5ccccc5nc34)C2=O	CHEMBL614736	HOS
CHEMBL65	1	CC[C@@]1(O)C(=O)OCC2=C1C=C3N(Cc4cc5ccccc5nc34)C2=O	CHEMBL614347	MG63
CHEMBL67	1	COc1ccc(\C=C/c2cc(OC)c(OC)c(OC)c2)cc1O	CHEMBL615023	U2OS
CHEMBL76921	0	COc1ccc(CNc2nc(nc3c2ncn3C(C)C)N4CCN(C)CC4)cc1	CHEMBL614736	HOS
CHEMBL8	0	OC(=O)C1=CN(C2CC2)c3cc(N4CCNCC4)c(F)cc3C1=O	CHEMBL614347	MG63
CHEMBL803	1	NC1=NC(=O)N(C=C1)[C@@H]2O[C@H](CO)[C@@H](O)[C@@H]2O	CHEMBL614736	HOS
CHEMBL803	1	NC1=NC(=O)N(C=C1)[C@@H]2O[C@H](CO)[C@@H](O)[C@@H]2O	CHEMBL614347	MG63
CHEMBL803	1	NC1=NC(=O)N(C=C1)[C@@H]2O[C@H](CO)[C@@H](O)[C@@H]2O	CHEMBL614894	SAOS2
CHEMBL803	1	NC1=NC(=O)N(C=C1)[C@@H]2O[C@H](CO)[C@@H](O)[C@@H]2O	CHEMBL615023	U2OS
CHEMBL81	1	Oc1ccc(cc1)c2sc3cc(O)ccc3c2C(=O)c4ccc(OCCN5CCCCC5)cc4	CHEMBL615023	U2OS
CHEMBL81794	0	COc1ccc(c(OC)c1OC)c2ccc(O)c(OC)c2	CHEMBL615023	U2OS
CHEMBL83320	1	CC(C)C(CO)Nc1nc(NCc2ccccc2O)c3ncn(C(C)C)c3n1	CHEMBL614736	HOS
CHEMBL83980	0	CC(C)n1cnc2c(NCc3ccccc3)nc(NCCCO)nc12	CHEMBL614736	HOS
CHEMBL848	0	Nc1cccc2C(=O)N(Cc12)C3CCC(=O)NC3=O	CHEMBL614736	HOS
CHEMBL848	0	Nc1cccc2C(=O)N(Cc12)C3CCC(=O)NC3=O	CHEMBL614347	MG63
CHEMBL848	0	Nc1cccc2C(=O)N(Cc12)C3CCC(=O)NC3=O	CHEMBL614894	SAOS2
CHEMBL848	0	Nc1cccc2C(=O)N(Cc12)C3CCC(=O)NC3=O	CHEMBL615023	U2OS
CHEMBL84944	0	CC(C)C(CO)Nc1nc(NCc2cccc(O)c2)c3ncn(C(C)C)c3n1	CHEMBL614736	HOS
CHEMBL888	1	NC1=NC(=O)N(C=C1)[C@@H]2O[C@H](CO)[C@@H](O)C2(F)F	CHEMBL614736	HOS
CHEMBL888	1	NC1=NC(=O)N(C=C1)[C@@H]2O[C@H](CO)[C@@H](O)C2(F)F	CHEMBL614347	MG63
CHEMBL888	0	NC1=NC(=O)N(C=C1)[C@@H]2O[C@H](CO)[C@@H](O)C2(F)F	CHEMBL614894	SAOS2
CHEMBL92309	0	COC(=O)CNC(=O)C(=O)OC	CHEMBL614736	HOS
CHEMBL92309	0	COC(=O)CNC(=O)C(=O)OC	CHEMBL614347	MG63
CHEMBL92309	0	COC(=O)CNC(=O)C(=O)OC	CHEMBL614894	SAOS2
CHEMBL92309	0	COC(=O)CNC(=O)C(=O)OC	CHEMBL615023	U2OS
CHEMBL939	0	COc1cc2ncnc(Nc3ccc(F)c(Cl)c3)c2cc1OCCCN4CCOCC4	CHEMBL614736	HOS
CHEMBL939	0	COc1cc2ncnc(Nc3ccc(F)c(Cl)c3)c2cc1OCCCN4CCOCC4	CHEMBL614347	MG63
CHEMBL939	0	COc1cc2ncnc(Nc3ccc(F)c(Cl)c3)c2cc1OCCCN4CCOCC4	CHEMBL614894	SAOS2
CHEMBL939	0	COc1cc2ncnc(Nc3ccc(F)c(Cl)c3)c2cc1OCCCN4CCOCC4	CHEMBL615023	U2OS
CHEMBL941	0	CN1CCN(Cc2ccc(cc2)C(=O)Nc3ccc(C)c(Nc4nccc(n4)c5cccnc5)c3)CC1	CHEMBL614894	SAOS2
CHEMBL94657	1	C[C@H]1CCC[C@@]2(C)O[C@H]2C[C@H](OC(=O)C[C@H](O)C(C)(C)C(=O)[C@H](C)[C@H]1O)\C(=C\c3csc(C)n3)\C	CHEMBL614736	HOS
CHEMBL94657	1	C[C@H]1CCC[C@@]2(C)O[C@H]2C[C@H](OC(=O)C[C@H](O)C(C)(C)C(=O)[C@H](C)[C@H]1O)\C(=C\c3csc(C)n3)\C	CHEMBL614347	MG63
CHEMBL94657	1	C[C@H]1CCC[C@@]2(C)O[C@H]2C[C@H](OC(=O)C[C@H](O)C(C)(C)C(=O)[C@H](C)[C@H]1O)\C(=C\c3csc(C)n3)\C	CHEMBL614894	SAOS2
CHEMBL94657	1	C[C@H]1CCC[C@@]2(C)O[C@H]2C[C@H](OC(=O)C[C@H](O)C(C)(C)C(=O)[C@H](C)[C@H]1O)\C(=C\c3csc(C)n3)\C	CHEMBL615023	U2OS
CHEMBL9470	1	CC(=CC[C@@H](O)C1=CC(=O)c2c(O)ccc(O)c2C1=O)C	CHEMBL614736	HOS
CHEMBL9470	1	CC(=CC[C@@H](O)C1=CC(=O)c2c(O)ccc(O)c2C1=O)C	CHEMBL614347	MG63
CHEMBL9470	1	CC(=CC[C@@H](O)C1=CC(=O)c2c(O)ccc(O)c2C1=O)C	CHEMBL614894	SAOS2
CHEMBL9470	0	CC(=CC[C@@H](O)C1=CC(=O)c2c(O)ccc(O)c2C1=O)C	CHEMBL615023	U2OS
CHEMBL96926	1	CCCCCCCC(=O)O[C@@H]1[C@@H](OC(=O)\C(=C/C)\C)C(=C2[C@@H]3OC(=O)[C@@](C)(O)[C@@]3(O)[C@H](C[C@](C)(OC(=O)C)[C@@H]12)OC(=O)CCC)C	CHEMBL614736	HOS
CHEMBL96926	1	CCCCCCCC(=O)O[C@@H]1[C@@H](OC(=O)\C(=C/C)\C)C(=C2[C@@H]3OC(=O)[C@@](C)(O)[C@@]3(O)[C@H](C[C@](C)(OC(=O)C)[C@@H]12)OC(=O)CCC)C	CHEMBL614347	MG63
CHEMBL96926	1	CCCCCCCC(=O)O[C@@H]1[C@@H](OC(=O)\C(=C/C)\C)C(=C2[C@@H]3OC(=O)[C@@](C)(O)[C@@]3(O)[C@H](C[C@](C)(OC(=O)C)[C@@H]12)OC(=O)CCC)C	CHEMBL614894	SAOS2
CHEMBL96926	1	CCCCCCCC(=O)O[C@@H]1[C@@H](OC(=O)\C(=C/C)\C)C(=C2[C@@H]3OC(=O)[C@@](C)(O)[C@@]3(O)[C@H](C[C@](C)(OC(=O)C)[C@@H]12)OC(=O)CCC)C	CHEMBL615023	U2OS
CHEMBL98	1	ONC(=O)CCCCCCC(=O)Nc1ccccc1	CHEMBL614736	HOS
CHEMBL98	1	ONC(=O)CCCCCCC(=O)Nc1ccccc1	CHEMBL614894	SAOS2
CHEMBL98	1	ONC(=O)CCCCCCC(=O)Nc1ccccc1	CHEMBL615023	U2OS
CHEMBL99	0	C[C@H](\C=C(/C)\C=C\C(=O)NO)C(=O)c1ccc(cc1)N(C)C	CHEMBL615023	U2OS
*Class assigned for each compound. 1 represents active compounds, 0 inactive compounds.

## Sheet: Table S2
Table S2. ISIDA molecular descriptors (MDs) calculated for each cell line's dataset
ISIDA descriptor	ID	Target Cell line (CHEMBL ID)
C*C	15	CHEMBL614736
C*C*C	16	CHEMBL614736
C*C*C*C	17	CHEMBL614736
C-C	46	CHEMBL614736
C-C-N	48	CHEMBL614736
C-N	59	CHEMBL614736
C-O	92	CHEMBL614736
C-C-O	93	CHEMBL614736
C-C-C-O	94	CHEMBL614736
C-C-C	99	CHEMBL614736
C-N-C	104	CHEMBL614736
(C*C),(C*C),xC	162	CHEMBL614736
(C-C),(C-O),xC	209	CHEMBL614736
(C-C),(C-C),xC	223	CHEMBL614736
(N-C),(N-C),xN	237	CHEMBL614736
C001-C001-C002	399	CHEMBL614736
C001-C002-C003	400	CHEMBL614736
C001-C003-C004	401	CHEMBL614736
C004-C005-O001	402	CHEMBL614736
C004-C005-N001	403	CHEMBL614736
C005-C006-O001	404	CHEMBL614736
C001-C006-C007	405	CHEMBL614736
C003-C004-N001	406	CHEMBL614736
C001-C004-C005	407	CHEMBL614736
C001-C005-C006	408	CHEMBL614736
C002-C002-C004	410	CHEMBL614736
C003-C005-O002	411	CHEMBL614736
C003-C005-N002	412	CHEMBL614736
C004-C006-O002	413	CHEMBL614736
C002-C005-C007	414	CHEMBL614736
C002-C002-C002	415	CHEMBL614736
C003-C003-N002	416	CHEMBL614736
C002-C004-C004	417	CHEMBL614736
C002-C005-C005	418	CHEMBL614736
C002-C006-C006	419	CHEMBL614736
C002-C007-C007	420	CHEMBL614736
C002-C005-O003	422	CHEMBL614736
C003-C006-O003	424	CHEMBL614736
C003-C004-C007	425	CHEMBL614736
C002-C003-N003	426	CHEMBL614736
C003-C003-C004	427	CHEMBL614736
C003-C004-C005	428	CHEMBL614736
C003-C005-C006	429	CHEMBL614736
C003-C006-C007	430	CHEMBL614736
C001-C005-O004	432	CHEMBL614736
C001-C005-N004	433	CHEMBL614736
C002-C006-O004	434	CHEMBL614736
C003-C003-N004	435	CHEMBL614736
C004-C005-C005	437	CHEMBL614736
C004-C006-C006	438	CHEMBL614736
C003-O005-O006	443	CHEMBL614736
C004-C005-O007	444	CHEMBL614736
C002-C005-N007	452	CHEMBL614736
C004-N003-N005	453	CHEMBL614736
C003-C006-N007	464	CHEMBL614736
C001-C003-N002	465	CHEMBL614736
C002-C003-C005	466	CHEMBL614736
C002-C004-C006	467	CHEMBL614736
C001-C003-N004	469	CHEMBL614736
C002-C003-N005	470	CHEMBL614736
C003-C003-N006	471	CHEMBL614736
C003-C004-N007	472	CHEMBL614736
C002-C003-N001	474	CHEMBL614736
C003-C004-O001	484	CHEMBL614736
C002-C004-O002	485	CHEMBL614736
C002-C004-N002	486	CHEMBL614736
C001-C004-O003	488	CHEMBL614736
C001-C004-N003	489	CHEMBL614736
C003-C003-C006	490	CHEMBL614736
C002-C003-C003	491	CHEMBL614736
C003-O004-O005	496	CHEMBL614736
C004-C004-O006	497	CHEMBL614736
C004-C006-O006	501	CHEMBL614736
C004-C007-O007	502	CHEMBL614736
C004-C004-O002	504	CHEMBL614736
C002-C004-N006	507	CHEMBL614736
C004-C006-N006	510	CHEMBL614736
C004-C004-N002	513	CHEMBL614736
C001-C005-O006	515	CHEMBL614736
C002-C005-O007	516	CHEMBL614736
C004-C005-O003	517	CHEMBL614736
C005-C005-O002	519	CHEMBL614736
C005-C006-C007	521	CHEMBL614736
C001-C004-N005	523	CHEMBL614736
C002-C003-O001	535	CHEMBL614736
C001-C003-O002	536	CHEMBL614736
C003-O003-O004	539	CHEMBL614736
C003-C004-O005	540	CHEMBL614736
C003-C005-O006	541	CHEMBL614736
C003-C006-O007	542	CHEMBL614736
C003-C003-O002	543	CHEMBL614736
C003-C005-O004	545	CHEMBL614736
C003-C005-N004	552	CHEMBL614736
C003-C006-N005	553	CHEMBL614736
C003-C007-N006	554	CHEMBL614736
C001-C004-O005	557	CHEMBL614736
C002-C004-O006	558	CHEMBL614736
C004-C006-O004	561	CHEMBL614736
C004-C005-C007	564	CHEMBL614736
C001-C002-O001	572	CHEMBL614736
C001-C002-N001	573	CHEMBL614736
C003-O002-O003	575	CHEMBL614736
C002-C004-O004	576	CHEMBL614736
C002-C005-O005	577	CHEMBL614736
C002-C006-O006	578	CHEMBL614736
C002-C007-O005	580	CHEMBL614736
C002-C006-N004	586	CHEMBL614736
C002-C007-N005	587	CHEMBL614736
C001-C003-O004	590	CHEMBL614736
C002-C003-O005	591	CHEMBL614736
C003-C007-O004	594	CHEMBL614736
C001-C002-N003	598	CHEMBL614736
C002-C002-N002	601	CHEMBL614736
C003-O001-O002	618	CHEMBL614736
C001-C006-O005	619	CHEMBL614736
C004-N001-O003	620	CHEMBL614736
C001-C007-O006	621	CHEMBL614736
C004-N001-N003	625	CHEMBL614736
C001-C006-N005	626	CHEMBL614736
C001-C007-N006	627	CHEMBL614736
C001-C002-O003	630	CHEMBL614736
C005-N002-O003	632	CHEMBL614736
C003-C006-N003	633	CHEMBL614736
C003-C007-N004	635	CHEMBL614736
C003-O001-O004	646	CHEMBL614736
C003-O003-O006	648	CHEMBL614736
N003-O004-O005	649	CHEMBL614736
C003-O006-O007	650	CHEMBL614736
C004-N003-O001	656	CHEMBL614736
C005-C007-O002	665	CHEMBL614736
C006-C007-O001	668	CHEMBL614736
C006-C007-O003	669	CHEMBL614736
C006-C006-O002	670	CHEMBL614736
C004-N002-N006	687	CHEMBL614736
C004-N003-N007	689	CHEMBL614736
C004-N001-N005	693	CHEMBL614736
C005-C006-N001	697	CHEMBL614736
C005-C007-N002	698	CHEMBL614736
C004-C005-N003	700	CHEMBL614736
C006-C007-N001	702	CHEMBL614736
C006-C007-N003	703	CHEMBL614736
C006-C006-N002	704	CHEMBL614736
C007-C007-N002	708	CHEMBL614736
C004-C007-N005	710	CHEMBL614736
C004-C007-O003	722	CHEMBL614736
C005-C006-O003	727	CHEMBL614736
C005-C007-O004	729	CHEMBL614736
C001-C002-C002	731	CHEMBL614736
C001-C006-N007	732	CHEMBL614736
C002-C006-N006	733	CHEMBL614736
C002-C007-N007	736	CHEMBL614736
C001-C001-N002	737	CHEMBL614736
O-C-C-O	802	CHEMBL614736
O-C-C-C-O	803	CHEMBL614736
(C-C),(C-C),(C-O),xC	853	CHEMBL614736
(O-C-C),(O-C-C),xO	855	CHEMBL614736
C004-O001-O003	896	CHEMBL614736
C005-N001-O004	897	CHEMBL614736
O003-O003-O004	901	CHEMBL614736
C002-C002-O002	910	CHEMBL614736
C004-N002-O004	911	CHEMBL614736
C002-C007-O007	913	CHEMBL614736
C003-O004-O007	918	CHEMBL614736
C-C-C-N	975	CHEMBL614736
C-C-C-C	991	CHEMBL614736
C*N	1036	CHEMBL614736
C*C*N	1049	CHEMBL614736
C*C*C*N	1050	CHEMBL614736
(C-C-C),(C-C-C),xC	1142	CHEMBL614736
C002-C004-N004	1284	CHEMBL614736
C002-C005-N005	1285	CHEMBL614736
C003-C004-N005	1287	CHEMBL614736
C003-C005-N006	1288	CHEMBL614736
C007-N002-N005	1289	CHEMBL614736
C007-N003-N004	1290	CHEMBL614736
C004-C006-N002	1291	CHEMBL614736
C004-C007-N003	1292	CHEMBL614736
C001-C005-N006	1293	CHEMBL614736
C004-C005-N007	1294	CHEMBL614736
C006-C007-C007	1295	CHEMBL614736
C005-C005-C006	1297	CHEMBL614736
C004-C004-C006	1298	CHEMBL614736
C002-N007-N007	1300	CHEMBL614736
C005-C007-N004	1301	CHEMBL614736
C002-N006-N007	1307	CHEMBL614736
C002-N006-N006	1308	CHEMBL614736
C005-C006-N003	1309	CHEMBL614736
C001-C007-N007	1311	CHEMBL614736
C002-C006-N007	1312	CHEMBL614736
C005-N001-N006	1316	CHEMBL614736
C002-N005-N006	1320	CHEMBL614736
C002-N005-N005	1321	CHEMBL614736
C005-C005-N002	1322	CHEMBL614736
C006-N005-O001	1328	CHEMBL614736
C005-N001-N004	1329	CHEMBL614736
N002-N004-N004	1336	CHEMBL614736
C004-N004-N006	1337	CHEMBL614736
C004-N005-N007	1338	CHEMBL614736
C006-N001-O005	1339	CHEMBL614736
C006-N007-O003	1346	CHEMBL614736
C005-N002-N003	1348	CHEMBL614736
C002-N003-N003	1355	CHEMBL614736
C001-C004-N004	1356	CHEMBL614736
C002-N002-N004	1361	CHEMBL614736
C002-N001-N003	1371	CHEMBL614736
C002-C003-N002	1372	CHEMBL614736
C003-C006-N006	1378	CHEMBL614736
C003-C007-N007	1379	CHEMBL614736
C002-N001-N001	1380	CHEMBL614736
C002-N004-N005	1386	CHEMBL614736
C002-N004-N004	1388	CHEMBL614736
C002-C004-N005	1395	CHEMBL614736
C*N*C-N	1465	CHEMBL614736
C*N*C-N-C	1466	CHEMBL614736
N*C-N	1490	CHEMBL614736
C-N-C*N	1491	CHEMBL614736
C006-N001-O007	1694	CHEMBL614736
C002-C003-O003	1697	CHEMBL614736
C006-N002-O004	1698	CHEMBL614736
N003-O005-O006	1699	CHEMBL614736
C004-N007-N007	1703	CHEMBL614736
C002-N005-N007	1704	CHEMBL614736
C004-C006-N007	1710	CHEMBL614736
C005-C007-C007	1711	CHEMBL614736
C004-C004-N007	1712	CHEMBL614736
C002-N004-N006	1713	CHEMBL614736
C004-C005-N006	1719	CHEMBL614736
C006-C006-C007	1722	CHEMBL614736
C003-C004-N006	1723	CHEMBL614736
C002-N003-N005	1724	CHEMBL614736
C003-C003-C005	1727	CHEMBL614736
C004-C004-N005	1728	CHEMBL614736
C007-N002-O005	1731	CHEMBL614736
C007-N001-O006	1732	CHEMBL614736
C007-N006-O001	1736	CHEMBL614736
N005-N007-O002	1741	CHEMBL614736
C002-C003-C004	1744	CHEMBL614736
C004-N007-O005	1751	CHEMBL614736
C002-C004-C005	1762	CHEMBL614736
C005-C006-N002	1763	CHEMBL614736
C002-C006-C007	1764	CHEMBL614736
C002-C005-C006	1765	CHEMBL614736
C002-C006-N005	1772	CHEMBL614736
N004-N006-O002	1777	CHEMBL614736
N004-N006-O004	1779	CHEMBL614736
N006-N006-O002	1785	CHEMBL614736
C003-C003-O004	2060	CHEMBL614736
C003-C003-O003	2061	CHEMBL614736
C003-C004-O004	2065	CHEMBL614736
C003-N003-N006	2079	CHEMBL614736
C003-N005-N006	2082	CHEMBL614736
C003-N006-N007	2083	CHEMBL614736
C004-C005-N002	2084	CHEMBL614736
C005-N003-O005	2086	CHEMBL614736
C004-C004-O005	2087	CHEMBL614736
C005-N004-O006	2088	CHEMBL614736
C004-C005-O006	2089	CHEMBL614736
C003-C005-O003	2096	CHEMBL614736
C003-C007-O005	2098	CHEMBL614736
C004-C006-O003	2100	CHEMBL614736
C004-C007-O004	2101	CHEMBL614736
C005-N006-O004	2109	CHEMBL614736
C005-N004-O002	2111	CHEMBL614736
C-C-N-C	2155	CHEMBL614736
C-C-O-C	2220	CHEMBL614736
C004-O004-O004	2410	CHEMBL614736
C004-O003-O005	2411	CHEMBL614736
C004-O002-O004	2412	CHEMBL614736
C005-O001-O004	2471	CHEMBL614736
C005-O002-O003	2508	CHEMBL614736
C002-C003-O002	2863	CHEMBL614736
C002-C005-O004	2872	CHEMBL614736
C003-N004-N007	2887	CHEMBL614736
C-C-C-N-C	2893	CHEMBL614736
(C*N),(C*N),xC	3257	CHEMBL614736
C-C-N-C*N*C*N	3379	CHEMBL614736
C*N*C-N-C-C	3384	CHEMBL614736
C-C-N-C*N	3387	CHEMBL614736
C006-C007-N002	3628	CHEMBL614736
C007-C007-N001	3630	CHEMBL614736
N002-N005-N007	3691	CHEMBL614736
C-C-C-C-O	3884	CHEMBL614736
C-C-C-O-C	3891	CHEMBL614736
C-O-C-C-O	3901	CHEMBL614736
C*C*N-C-C	3949	CHEMBL614736
C*N-C-C	3961	CHEMBL614736
N003-O006-O007	4143	CHEMBL614736
C004-N001-O005	4158	CHEMBL614736
C006-N007-O002	4172	CHEMBL614736
C007-N006-O002	4179	CHEMBL614736
C-C-N-C*N*C-N-C	4236	CHEMBL614736
C006-N005-O002	4518	CHEMBL614736
C006-N003-O004	4520	CHEMBL614736
C-C-C-C-N	4827	CHEMBL614736
C-C-C-C-N-C	4828	CHEMBL614736
(C-C),(C-C),(C-N),xC	4905	CHEMBL614736
(C-C-C-C),(C-C-C-C),xC	5169	CHEMBL614736
C-C-C-C-C-O	5199	CHEMBL614736
C-C-O-C-C	5658	CHEMBL614736
C-C-C-C-O-C-C	5659	CHEMBL614736
O-C-C-C-C-O	5679	CHEMBL614736
C004-O005-O006	5961	CHEMBL614736
C002-C003-O004	5976	CHEMBL614736
C002-C004-O005	5978	CHEMBL614736
C002-C005-O006	6180	CHEMBL614736
(C-C-C),(C-C-C),(C-C-O),(C-C-O),xC	6272	CHEMBL614736
C003-O004-O006	6690	CHEMBL614736
C003-O002-O004	6694	CHEMBL614736
(C-C-C),(C-C-C),(C-C-N),xC	6891	CHEMBL614736
C004-N005-O002	6952	CHEMBL614736
C-N-C-C-C-C-N	7159	CHEMBL614736
N-C-C-C-C-N	7161	CHEMBL614736
N*C-N-C-C-C-C-N	7162	CHEMBL614736
N-C-C-C-O	7474	CHEMBL614736
(C*N*C),(C*N*C),xC	7584	CHEMBL614736
N003-O004-O007	7644	CHEMBL614736
C004-N002-O006	7645	CHEMBL614736
C-C-N*C*N	7647	CHEMBL614736
C*C*C*N-C-C	7648	CHEMBL614736
C-C-N*C*C*C-N	7649	CHEMBL614736
C-C-N*C*C*C-N-C	7650	CHEMBL614736
C-C-N*C*N*C*N	7651	CHEMBL614736
C-C-N*C*C*C*N	7652	CHEMBL614736
C*N*C*N-C-C	7653	CHEMBL614736
(C-C-N*C*C*C),(C-C-N*C*N*C),xC	7701	CHEMBL614736
C003-N004-N004	7795	CHEMBL614736
N005-N007-O003	8034	CHEMBL614736
C004-N002-O005	8036	CHEMBL614736
C007-N007-O001	8047	CHEMBL614736
C003-N006-N006	8323	CHEMBL614736
C006-N006-O001	8562	CHEMBL614736
(C-C-C-N-C),xC	9369	CHEMBL614736
(C*N*C*N-C-C),(C*N*C*N-C-C),(C*N*C-N-C-C),(C-N-C-C-C-C),(C-N-C-C-C-C),xC	9491	CHEMBL614736
(N-C*N*C*C),(N-C*N*C*C),(N-C*N*C*N),(N-C*N*C-N),(N-C-C-C-C),(N-C-C-C-C),xN	9494	CHEMBL614736
(C-C-C-C),(C-C-C-C),(C-N-C*N),(C-N-C*N),xC	9497	CHEMBL614736
(C-C-C-C),(C-C-C-C),(C-C-C-N),xC	9499	CHEMBL614736
(C-C-C-C-N),(C-C-C-C-N),xC	9500	CHEMBL614736
(C-C-C-C-N-C),(C-C-C-C-N-C),xC	9501	CHEMBL614736
(C-C-C-C-N-C*N),(C-C-C-C-N-C*N),(C-C-C-C-N-C*N),(C-C-C-C-N-C*N),xC	9502	CHEMBL614736
(C-C-C-C-N-C*N*C),(C-C-C-C-N-C*N*C),(C-C-C-C-N-C*N*C),(C-C-C-C-N-C*N*C),xC	9503	CHEMBL614736
(N*C*C*C-N-C-C),(N*C*N*C-N-C-C),(N*C-N-C-C-C-C),(N*C-N-C-C-C-C),xN	9509	CHEMBL614736
(C-C),(C-C),(C-C-C),(C-C-C),(C-C-C-C),(C-C-C-C),(C-C-C-C-N),(C-C-C-C-N),(C-N),(C-N-C),(C-N-C*N),(C-N-C*N),(C-N-C*N*C),(C-N-C*N*C),(C-N-C*N*C*C),(C-N-C*N*C*C),(C-N-C*N*C*C*N),(C-N-C*N*C*C*N),(C-N-C*N*C*N),(C-N-C*N*C*N*C),(C-N-C*N*C*N-C),(C-N-C*N*C*N-C-C),(C-N-C*N*C*N-C-C),(C-N-C*N*C-N),(C-N-C*N*C-N-C),(C-N-C*N*C-N-C-C),xC	9516	CHEMBL614736
(C-C),(C-C),(C-C-C),(C-C-C),(C-C-C-C),(C-C-C-C),(C-C-C-N),(C-C-N),(C-C-N-C),(C-C-N-C*N),(C-C-N-C*N),(C-C-N-C*N*C),(C-C-N-C*N*C),(C-C-N-C*N*C*C),(C-C-N-C*N*C*C),(C-C-N-C*N*C*C*N),(C-C-N-C*N*C*C*N),(C-C-N-C*N*C*N),(C-C-N-C*N*C*N*C),(C-C-N-C*N*C*N-C),(C-C-N-C*N*C-N),(C-C-N-C*N*C-N-C),xC	9517	CHEMBL614736
(C-C),(C-C),(C-C-C),(C-C-C),(C-C-C-C),(C-C-C-C),(C-C-C-N),(C-C-C-N-C),(C-C-C-N-C*N),(C-C-C-N-C*N),(C-C-C-N-C*N*C),(C-C-C-N-C*N*C),(C-C-C-N-C*N*C*C),(C-C-C-N-C*N*C*C),(C-C-C-N-C*N*C*N),(C-C-C-N-C*N*C-N),(C-C-N),xC	9518	CHEMBL614736
(C-C),(C-C),(C-C-C),(C-C-C),(C-C-C-C),(C-C-C-C),(C-C-C-C-N),(C-C-C-C-N),(C-C-C-C-N-C),(C-C-C-C-N-C),(C-C-C-C-N-C*N),(C-C-C-C-N-C*N),(C-C-C-C-N-C*N),(C-C-C-C-N-C*N),(C-C-C-C-N-C*N*C),(C-C-C-C-N-C*N*C),(C-C-C-C-N-C*N*C),(C-C-C-C-N-C*N*C),(C-N),xC	9519	CHEMBL614736
(N-C),(N-C-C),(N-C-C),(N-C-C-C),(N-C-C-C),(N-C-C-C-C),(N-C-C-C-C),(N-C-C-C-C-N),(N-C-C-C-C-N),(N-C-C-C-C-N-C),(N-C-C-C-C-N-C),(N-C-C-C-C-N-C*N),(N-C-C-C-C-N-C*N),(N-C-C-C-C-N-C*N),(N-C-C-C-C-N-C*N),xN	9520	CHEMBL614736
(N-C*N*C*C*N),(N-C*N*C*C*N),(N-C*N*C*N*C),(N-C*N*C*N-C),(N-C*N*C-N-C),(N-C-C-C-C-N),(N-C-C-C-C-N),xN	9524	CHEMBL614736
(C-C-C-C-N),(C-C-C-C-N),(C-N-C*N*C),(C-N-C*N*C),xC	9525	CHEMBL614736
(C-C-C-C),(C-C-C-C),(C-C-C-N),(C-C-N-C),xC	9526	CHEMBL614736
(N-C-C-C-C),(N-C-C-C-C),xN	9528	CHEMBL614736
(N-C-C-C-C-N),(N-C-C-C-C-N),xN	9529	CHEMBL614736
(N-C-C-C-C-N-C),(N-C-C-C-C-N-C),xN	9530	CHEMBL614736
(N-C-C-C-C-N-C*N),(N-C-C-C-C-N-C*N),(N-C-C-C-C-N-C*N),(N-C-C-C-C-N-C*N),xN	9531	CHEMBL614736
(N*C*C*C-N-C-C*C),(N*C*C*C-N-C-C*C),(N*C*N*C-N-C-C*C),(N*C*N*C-N-C-C*C),(N*C-N-C-C-C-C-N),(N*C-N-C-C-C-C-N),xN	9532	CHEMBL614736
(C-C-C-C),(C-C-C-O),(C-C-O-C),xC	10277	CHEMBL614736
(O-C-C-C),(O-C-C-C),(O-C-C-O),(O-C-C-O),xO	10291	CHEMBL614736
(C-C-C),(C-C-O),(C-C-O),(C-O-C),xC	12219	CHEMBL614736
C-C-C-N*C*N*C-N	13324	CHEMBL614736
C*N*C*N-C-C-C	13325	CHEMBL614736
C-C-C-N*C*N*C*N	13326	CHEMBL614736
C-C-C-N*C*C*C*N	13327	CHEMBL614736
C*C*C*N-C-C-C	13328	CHEMBL614736
C-C-C-N*C*C*C-N	13329	CHEMBL614736
C*C*N-C-C-C	13332	CHEMBL614736
C-C-C-N*C*N	13333	CHEMBL614736
C*N-C-C-C	13334	CHEMBL614736
(N-C),(N-C),(N-C*N),(N-C*N),(N-C*N*C),(N-C*N*C),(N-C*N*C*C),(N-C*N*C*C),(N-C*N*C*C*N),(N-C*N*C*C*N),(N-C*N*C*N),(N-C*N*C*N*C),(N-C*N*C*N-C),(N-C*N*C*N-C-C),(N-C*N*C*N-C-C),(N-C*N*C*N-C-C-C),(N-C*N*C*N-C-C-C),(N-C*N*C-N),(N-C*N*C-N-C),(N-C*N*C-N-C-C),(N-C*N*C-N-C-C*C),(N-C*N*C-N-C-C*C),(N-C-C),(N-C-C),(N-C-C-C),(N-C-C-C),(N-C-C-C-C),(N-C-C-C-C),(N-C-C-C-C-N),(N-C-C-C-C-N),xN	13335	CHEMBL614736
(C*N),(C*N),(C*N*C),(C*N*C),(C*N*C*C),(C*N*C*C*N),(C*N*C*C-N),(C*N*C*C-N-C),(C*N*C*C-N-C-C),(C*N*C*C-N-C-C*C),(C*N*C*C-N-C-C*C),(C*N*C*N),(C*N*C*N*C),(C*N*C*N*C-N),(C*N*C*N*C-N-C),(C*N*C*N*C-N-C-C),(C*N*C*N*C-N-C-C),(C*N-C),(C*N-C-C),(C*N-C-C),(C*N-C-C-C),(C*N-C-C-C),xC	13354	CHEMBL614736
(N*C),(N*C),(N*C*C),(N*C*C*C),(N*C*C*C*N),(N*C*C*C-N),(N*C*C*C-N-C),(N*C*C*C-N-C-C),(N*C*C*C-N-C-C*C),(N*C*C*C-N-C-C*C),(N*C*N),(N*C*N),(N*C*N*C),(N*C*N*C*N),(N*C*N*C-N),(N*C*N*C-N-C),(N*C*N*C-N-C-C),(N*C*N*C-N-C-C),(N*C*N*C-N-C-C-C),(N*C*N*C-N-C-C-C),(N-C),(N-C-C),(N-C-C),(N-C-C-C),(N-C-C-C),xN	13355	CHEMBL614736
(C-C),(C-C),(C-C-C),(C-C-C),(C-N),(C-N*C),(C-N*C),(C-N*C*C),(C-N*C*C*C),(C-N*C*C*C*N),(C-N*C*C*C-N),(C-N*C*C*C-N-C),(C-N*C*C*C-N-C-C),(C-N*C*N),(C-N*C*N),(C-N*C*N*C),(C-N*C*N*C*N),(C-N*C*N*C-N),(C-N*C*N*C-N-C),(C-N*C*N*C-N-C-C),(C-N*C*N*C-N-C-C),xC	13356	CHEMBL614736
(N*C),(N*C),(N*C*C),(N*C*C*C),(N*C*C*C-N),(N*C*C*C-N-C),(N*C*C*C-N-C-C),(N*C*C*C-N-C-C*C),(N*C*C*C-N-C-C*C),(N*C*C*N),(N*C*N),(N*C*N),(N*C*N*C),(N*C*N*C),(N*C*N*C-N),(N*C*N*C-N-C),(N*C*N*C-N-C-C),(N*C*N*C-N-C-C*C),(N*C*N*C-N-C-C*C),(N*C*N-C),(N*C*N-C-C),(N*C*N-C-C),(N*C*N-C-C-C),(N*C*N-C-C-C),(N*C-N),(N*C-N-C),(N*C-N-C-C),(N*C-N-C-C),(N*C-N-C-C-C),(N*C-N-C-C-C),(N*C-N-C-C-C-C),(N*C-N-C-C-C-C),(N*…	13360	CHEMBL614736
(C*N*C*N-C-C-C),(C*N*C*N-C-C-C),(C*N*C-N-C-C*C),(C*N*C-N-C-C*C),(C-N-C-C-C-C-N),(C-N-C-C-C-C-N),xC	13362	CHEMBL614736
(C-C-C-N*C),(C-C-C-N*C),xC	13395	CHEMBL614736
(C-C-C-N*C*C),(C-C-C-N*C*N),(C-C-C-N*C*N),xC	13396	CHEMBL614736
(C-C-C-N*C*C*C),(C-C-C-N*C*N*C),xC	13397	CHEMBL614736
(N*C*C*C-N-C),(N*C*N*C-N-C),(N*C*N-C-C-C),(N*C*N-C-C-C),(N*C-N-C-C-C),(N*C-N-C-C-C),xN	13401	CHEMBL614736
C*N-C-O-C-C-O	14181	CHEMBL614736
N*C*N-C-O-C-C-O	14183	CHEMBL614736
C*N-C-O-C-C	14186	CHEMBL614736
C*C*N-C-O-C-C	14187	CHEMBL614736
C-C-O-C-N*C*N	14190	CHEMBL614736
C*C*N-C-O-C	14194	CHEMBL614736
C-O-C-N*C*N	14199	CHEMBL614736
C*N-C-O	14202	CHEMBL614736
C*C*N-C-O	14203	CHEMBL614736
N*C*N-C-O	14208	CHEMBL614736
C*C*N-C-C-O	14215	CHEMBL614736
N*C*N-C-C-O	14220	CHEMBL614736
C*N-C-C-C-O	14226	CHEMBL614736
C*C*N-C-C-C-O	14227	CHEMBL614736
N*C*N-C-C-C-O	14230	CHEMBL614736
C007-N004-O004	14353	CHEMBL614736
N005-O003-O005	14354	CHEMBL614736
N005-O005-O007	14355	CHEMBL614736
C007-N003-O005	14356	CHEMBL614736
N004-O004-O005	14357	CHEMBL614736
N004-O006-O007	14358	CHEMBL614736
C006-N003-O006	14360	CHEMBL614736
C006-N002-O005	14361	CHEMBL614736
C002-N002-O003	14363	CHEMBL614736
C003-O005-O007	14365	CHEMBL614736
N003-O004-O006	14366	CHEMBL614736
N-C*C*C*N-C-O	14373	CHEMBL614736
C-O-C-N*C*C*C-N	14375	CHEMBL614736
N-C*C*C*N-C-C-O	14377	CHEMBL614736
C006-N002-O007	14409	CHEMBL614736
C007-N003-O007	14410	CHEMBL614736
C004-N007-O004	15297	CHEMBL614736
C006-N007-O004	15299	CHEMBL614736
(N*C*C),(N*C*N),(N*C*N),xN	15904	CHEMBL614736
C-O-C-N*C*N*C*N	18299	CHEMBL614736
C-O-C-N*C*C*C*N	18300	CHEMBL614736
C-N-C*C*C*N-C-O	18301	CHEMBL614736
N*C*C*C*N-C-O	18302	CHEMBL614736
N*C*N*C*N-C-O	18303	CHEMBL614736
N*C*C*C*N-C-C-O	18304	CHEMBL614736
N*C*N*C*N-C-C-O	18305	CHEMBL614736
(O-C),(O-C-C),(O-C-C-C),(O-C-C-C-C),(O-C-C-C-C-O),(O-C-C-C-O),(O-C-C-O),(O-C-C-O-C),(O-C-C-O-C-N),(O-C-C-O-C-N*C),(O-C-C-O-C-N*C),(O-C-C-O-C-N*C*C),(O-C-C-O-C-N*C*N),(O-C-C-O-C-N*C*N),xO	18306	CHEMBL614736
(C-C),(C-C-C),(C-C-C-C),(C-C-C-C-O),(C-C-C-O),(C-C-O),(C-C-O-C),(C-C-O-C-N),(C-C-O-C-N*C),(C-C-O-C-N*C),(C-C-O-C-N*C*C),(C-C-O-C-N*C*C*C),(C-C-O-C-N*C*N),(C-C-O-C-N*C*N),(C-C-O-C-N*C*N*C),(C-O),xC	18307	CHEMBL614736
(C-C),(C-C),(C-C-C),(C-C-C-O),(C-C-O),(C-C-O),(C-O),(C-O-C),(C-O-C-N),(C-O-C-N*C),(C-O-C-N*C),(C-O-C-N*C*C),(C-O-C-N*C*C*C),(C-O-C-N*C*C*C*N),(C-O-C-N*C*C*C-N),(C-O-C-N*C*N),(C-O-C-N*C*N),(C-O-C-N*C*N*C),(C-O-C-N*C*N*C*N),xC	18308	CHEMBL614736
(O-C),(O-C),(O-C-C),(O-C-C),(O-C-C),(O-C-C-O),(O-C-C-O),(O-C-C-O),(O-C-N),(O-C-N*C),(O-C-N*C),(O-C-N*C*C),(O-C-N*C*C*C),(O-C-N*C*C*C*N),(O-C-N*C*C*C-N),(O-C-N*C*C*C-N-C),(O-C-N*C*N),(O-C-N*C*N),(O-C-N*C*N*C),(O-C-N*C*N*C*N),xO	18309	CHEMBL614736
(C-C),(C-C-C),(C-C-C-O),(C-C-O),(C-N),(C-N*C),(C-N*C),(C-N*C*C),(C-N*C*C*C),(C-N*C*C*C*N),(C-N*C*C*C-N),(C-N*C*C*C-N-C),(C-N*C*C*C-N-C-C),(C-N*C*N),(C-N*C*N),(C-N*C*N*C),(C-N*C*N*C*N),(C-O),(C-O-C),(C-O-C-C),(C-O-C-C-O),xC	18310	CHEMBL614736
(C-C),(C-C),(C-C-C),(C-C-C-C),(C-C-C-C-O),(C-C-N),(C-C-N*C),(C-C-N*C),(C-C-N*C*C),(C-C-N*C*C*C),(C-C-N*C*C*C*N),(C-C-N*C*C*C-N),(C-C-N*C*C*C-N-C),(C-C-N*C*N),(C-C-N*C*N),(C-C-N*C*N*C),(C-C-N*C*N*C*N),(C-C-O),(C-C-O),(C-O),xC	18311	CHEMBL614736
(O-C),(O-C-C),(O-C-C),(O-C-C-C),(O-C-C-C-C),(O-C-C-C-C-O),(O-C-C-N),(O-C-C-N*C),(O-C-C-N*C),(O-C-C-N*C*C),(O-C-C-N*C*C*C),(O-C-C-N*C*C*C*N),(O-C-C-N*C*C*C-N),(O-C-C-N*C*N),(O-C-C-N*C*N),(O-C-C-N*C*N*C),(O-C-C-N*C*N*C*N),(O-C-C-O),(O-C-C-O),xO	18312	CHEMBL614736
(C-C),(C-C),(C-C-C),(C-C-C),(C-C-C-N),(C-C-C-N*C),(C-C-C-N*C),(C-C-C-N*C*C),(C-C-C-N*C*C*C),(C-C-C-N*C*C*C*N),(C-C-C-N*C*C*C-N),(C-C-C-N*C*N),(C-C-C-N*C*N),(C-C-C-N*C*N*C),(C-C-C-N*C*N*C*N),(C-C-C-O),(C-C-O),(C-C-O),(C-O),xC	18313	CHEMBL614736
(O-C),(O-C-C),(O-C-C),(O-C-C-C),(O-C-C-C),(O-C-C-C-N),(O-C-C-C-N*C),(O-C-C-C-N*C),(O-C-C-C-N*C*C),(O-C-C-C-N*C*C*C),(O-C-C-C-N*C*N),(O-C-C-C-N*C*N),(O-C-C-C-N*C*N*C),(O-C-C-C-O),(O-C-C-O),(O-C-C-O),xO	18314	CHEMBL614736
(N*C),(N*C),(N*C*C),(N*C*C*C),(N*C*C*C*N),(N*C*C*C-N),(N*C*C*C-N-C),(N*C*C*C-N-C-C),(N*C*C*C-N-C-C*C),(N*C*C*C-N-C-C*C),(N*C*N),(N*C*N),(N*C*N*C),(N*C*N*C*N),(N-C),(N-C-C),(N-C-C-C),(N-C-C-C-O),(N-C-C-O),(N-C-O),(N-C-O-C),(N-C-O-C-C),(N-C-O-C-C-O),xN	18315	CHEMBL614736
(C*N),(C*N),(C*N*C),(C*N*C),(C*N*C*C),(C*N*C*C*N),(C*N*C*C-N),(C*N*C*C-N-C),(C*N*C*C-N-C-C),(C*N*C*C-N-C-C*C),(C*N*C*C-N-C-C*C),(C*N*C*N),(C*N*C*N*C),(C*N-C),(C*N-C-C),(C*N-C-C-C),(C*N-C-C-C-O),(C*N-C-C-O),(C*N-C-O),(C*N-C-O-C),(C*N-C-O-C-C),(C*N-C-O-C-C-O),xC	18316	CHEMBL614736
(N*C),(N*C),(N*C*C),(N*C*C*C),(N*C*C*C-N),(N*C*C*C-N-C),(N*C*C*C-N-C-C),(N*C*C*C-N-C-C*C),(N*C*C*C-N-C-C*C),(N*C*C*N),(N*C*N),(N*C*N),(N*C*N*C),(N*C*N*C),(N*C*N*C-N),(N*C*N*C-N-C),(N*C*N*C-N-C-C),(N*C*N*C-N-C-C*C),(N*C*N*C-N-C-C*C),(N*C*N-C),(N*C*N-C-C),(N*C*N-C-C-C),(N*C*N-C-C-C-O),(N*C*N-C-C-O),(N*C*N-C-O),(N*C*N-C-O-C),(N*C*N-C-O-C-C),(N*C*N-C-O-C-C-O),xN	18331	CHEMBL614736
(O-C-C-C-C-O),(O-C-C-O-C-N),xO	18333	CHEMBL614736
(O-C-C-O-C-N*C*C),(O-C-C-O-C-N*C*N),(O-C-C-O-C-N*C*N),xO	18334	CHEMBL614736
(C-C-C-C-O),(C-C-O-C-N),xC	18335	CHEMBL614736
(C-C-O-C-N*C*C),(C-C-O-C-N*C*N),(C-C-O-C-N*C*N),xC	18336	CHEMBL614736
(C-C-C-O),(C-O-C-N),xC	18337	CHEMBL614736
(C-O-C-N*C*C),(C-O-C-N*C*N),(C-O-C-N*C*N),xC	18338	CHEMBL614736
(C-O-C-N*C*C*C*N),(C-O-C-N*C*C*C-N),(C-O-C-N*C*N*C*N),xC	18339	CHEMBL614736
(O-C-C-O),(O-C-C-O),(O-C-C-O),(O-C-N*C),(O-C-N*C),xO	18340	CHEMBL614736
(O-C-N*C*C),(O-C-N*C*N),(O-C-N*C*N),xO	18341	CHEMBL614736
(O-C-N*C*C*C*N),(O-C-N*C*C*C-N),(O-C-N*C*N*C*N),xO	18342	CHEMBL614736
(O-C-N*C*C*C-N-C),xO	18343	CHEMBL614736
(C-C-C-O),(C-N*C*C),(C-N*C*N),(C-N*C*N),(C-O-C-C),xC	18344	CHEMBL614736
(C-N*C*C*C),(C-N*C*N*C),(C-O-C-C-O),xC	18345	CHEMBL614736
(C-N*C*C*C*N),(C-N*C*C*C-N),(C-N*C*N*C*N),xC	18346	CHEMBL614736
(C-N*C*C*C-N-C),xC	18347	CHEMBL614736
(C-N*C*C*C-N-C-C),xC	18348	CHEMBL614736
(C-C-C),(C-C-N),(C-C-O),(C-C-O),xC	18349	CHEMBL614736
(C-C-C-C),(C-C-N*C),(C-C-N*C),xC	18350	CHEMBL614736
(C-C-C-C-O),(C-C-N*C*C),(C-C-N*C*N),(C-C-N*C*N),xC	18351	CHEMBL614736
(C-C-N*C*C*C*N),(C-C-N*C*C*C-N),(C-C-N*C*N*C*N),xC	18352	CHEMBL614736
(C-C-N*C*C*C-N-C),xC	18353	CHEMBL614736
(O-C-C-C),(O-C-C-N),(O-C-C-O),(O-C-C-O),xO	18354	CHEMBL614736
(O-C-C-C-C),(O-C-C-N*C),(O-C-C-N*C),xO	18355	CHEMBL614736
(O-C-C-C-C-O),(O-C-C-N*C*C),(O-C-C-N*C*N),(O-C-C-N*C*N),xO	18356	CHEMBL614736
(O-C-C-N*C*C*C*N),(O-C-C-N*C*C*C-N),(O-C-C-N*C*N*C*N),xO	18357	CHEMBL614736
(C-C-C-N*C*C*C*N),(C-C-C-N*C*C*C-N),(C-C-C-N*C*N*C*N),xC	18358	CHEMBL614736
(O-C-C-C-N*C*C),(O-C-C-C-N*C*N),(O-C-C-C-N*C*N),xO	18359	CHEMBL614736
(N*C*C),(N*C*N),(N*C*N),(N-C-C),(N-C-O),xN	18360	CHEMBL614736
(N*C*C*C*N),(N*C*C*C-N),(N*C*N*C*N),(N-C-C-C-O),(N-C-O-C-C),xN	18361	CHEMBL614736
(N*C*C*C-N-C),(N-C-O-C-C-O),xN	18362	CHEMBL614736
(N*C*C*C-N-C-C),xN	18363	CHEMBL614736
(N*C*C*C-N-C-C*C),(N*C*C*C-N-C-C*C),xN	18364	CHEMBL614736
(C*N*C*C),(C*N*C*N),(C*N-C-C),(C*N-C-O),xC	18365	CHEMBL614736
(C*N*C*C*N),(C*N*C*C-N),(C*N*C*N*C),(C*N-C-C-C),(C*N-C-C-O),(C*N-C-O-C),xC	18366	CHEMBL614736
(C*N*C*C-N-C),(C*N-C-C-C-O),(C*N-C-O-C-C),xC	18367	CHEMBL614736
(C*N*C*C-N-C-C),(C*N-C-O-C-C-O),xC	18368	CHEMBL614736
(C*N*C*C-N-C-C*C),(C*N*C*C-N-C-C*C),xC	18369	CHEMBL614736
(N*C*C*N*C),(N*C*C*N*C),(N*C*C-N-C),(N*C*N-C-C),(N*C*N-C-O),xN	18370	CHEMBL614736
(N*C*C-N-C-C),(N*C*N-C-C-C),(N*C*N-C-C-O),(N*C*N-C-O-C),xN	18371	CHEMBL614736
(N*C*C-N-C-C*C),(N*C*C-N-C-C*C),(N*C*N-C-C-C-O),(N*C*N-C-O-C-C),xN	18372	CHEMBL614736
(C*C*N-C-C),(C*C*N-C-O),(C*C-N-C-C),xC	18374	CHEMBL614736
(C*C*N-C-C-C),(C*C*N-C-C-O),(C*C*N-C-O-C),(C*C-N-C-C*C),(C*C-N-C-C*C),xC	18375	CHEMBL614736
(C*C*C*N),(C*C*C*N),(C*C*N*C),(C*N*C*N),(C-N-C-C),xC	18378	CHEMBL614736
(C*C*C*N-C),(C-N-C-C*C),(C-N-C-C*C),xC	18379	CHEMBL614736
(N-C*C*C*N-C-C-C),(N-C*C*C*N-C-C-O),(N-C*C*C*N-C-O-C),xN	18386	CHEMBL614736
(C-N-C*C*C*N-C),xC	18388	CHEMBL614736
(C-N-C*C*C*N-C-C),(C-N-C*C*C*N-C-O),xC	18389	CHEMBL614736
(C-C-N-C*C*C*N),(C-C-N-C*C*C*N),(C-C-N-C*C*N*C),(C-C-N-C*N*C*N),xC	18390	CHEMBL614736
(C-C-N-C*C*C*N-C),xC	18391	CHEMBL614736
(C*C-C-N-C*C*C*N),(C*C-C-N-C*C*C*N),(C*C-C-N-C*C*N*C),(C*C-C-N-C*N*C*N),xC	18392	CHEMBL614736
(N*C*C*C),(N*C*C*N),(N*C*N*C),(N*C-N-C),xN	18393	CHEMBL614736
(N*C*C*C*N),(N*C*C*N*C),(N*C*N*C*N),(N*C-N-C-C),xN	18394	CHEMBL614736
(N*C*C*C*N-C),(N*C*N*C*N-C),(N*C-N-C-C*C),(N*C-N-C-C*C),xN	18395	CHEMBL614736
(C*N*C*C),(C*N*C*C),(C*N*C*N),(C*N*C-N),xC	18398	CHEMBL614736
(C*N*C*C*N),(C*N*C*C*N),(C*N*C*N*C),(C*N*C*N-C),(C*N*C-N-C),xC	18399	CHEMBL614736
(C*N*C*N-C-C),(C*N*C*N-C-O),(C*N*C-N-C-C),xC	18400	CHEMBL614736
(C*N*C*N-C-C-C),(C*N*C*N-C-C-O),(C*N*C*N-C-O-C),(C*N*C-N-C-C*C),(C*N*C-N-C-C*C),xC	18401	CHEMBL614736
(N*C*C*C),(N*C*C*N),(N*C*N*C),(N*C*N*C),(N*C*N-C),xN	18403	CHEMBL614736
(N*C*C*C-N),(N*C*N*C-N),(N*C*N-C-C),(N*C*N-C-O),xN	18404	CHEMBL614736
(N*C*C*C-N-C),(N*C*N*C-N-C),(N*C*N-C-C-C),(N*C*N-C-C-O),(N*C*N-C-O-C),xN	18405	CHEMBL614736
(N*C*C*C-N-C-C),(N*C*N*C-N-C-C),(N*C*N-C-C-C-O),(N*C*N-C-O-C-C),xN	18406	CHEMBL614736
(N*C*C*C-N-C-C*C),(N*C*C*C-N-C-C*C),(N*C*N*C-N-C-C*C),(N*C*N*C-N-C-C*C),(N*C*N-C-O-C-C-O),xN	18407	CHEMBL614736
(C*C*C*N),(C*C*C-N),(C*N*C*N),(C*N-C-C),(C*N-C-O),xC	18408	CHEMBL614736
(C*C*C-N-C),(C*N-C-C-C),(C*N-C-C-O),(C*N-C-O-C),xC	18409	CHEMBL614736
(C*C*C-N-C-C),(C*N-C-C-C-O),(C*N-C-O-C-C),xC	18410	CHEMBL614736
(C*C*C-N-C-C*C),(C*C*C-N-C-C*C),(C*N-C-O-C-C-O),xC	18411	CHEMBL614736
N007-N007-O003	18412	CHEMBL614736
N004-N006-O003	18413	CHEMBL614736
N004-N004-O003	18414	CHEMBL614736
N005-N005-O003	18415	CHEMBL614736
N006-N006-O003	18416	CHEMBL614736
C-N	1	CHEMBL614347
C-N-C	2	CHEMBL614347
C-N-C*N	3	CHEMBL614347
N*C-N	17	CHEMBL614347
C*N*C-N	18	CHEMBL614347
C*C*N*C-N	20	CHEMBL614347
C*N	34	CHEMBL614347
C*N*C	35	CHEMBL614347
C*C*N*C	36	CHEMBL614347
C*C*C*C	37	CHEMBL614347
C*C*C	38	CHEMBL614347
C*C	39	CHEMBL614347
C*C-C-N	41	CHEMBL614347
C*C*N	52	CHEMBL614347
C*C*C*N	53	CHEMBL614347
C*C*C*C-C	66	CHEMBL614347
C*C*C*C-C-N	68	CHEMBL614347
C*C*C*C-C-N-C	70	CHEMBL614347
C*C*C-C	78	CHEMBL614347
C*C*C-C-N	79	CHEMBL614347
C*C*C-C-N-C	80	CHEMBL614347
C-C	95	CHEMBL614347
C-C-N	96	CHEMBL614347
C-C-N-C	97	CHEMBL614347
C-C-N-C*N	98	CHEMBL614347
C*N*C-N-C-C	99	CHEMBL614347
C*C*C-C-C	158	CHEMBL614347
C-C-C	170	CHEMBL614347
C*C-C-C	171	CHEMBL614347
C-C-C=O	173	CHEMBL614347
(C*C),(C*C),xC	250	CHEMBL614347
(C-C),(C-N),xC	268	CHEMBL614347
C001-C001-N002	418	CHEMBL614347
C002-N001-N003	419	CHEMBL614347
C001-C003-N004	420	CHEMBL614347
C001-C004-N005	421	CHEMBL614347
C001-C002-N003	422	CHEMBL614347
C004-N001-N005	423	CHEMBL614347
C001-C005-N006	424	CHEMBL614347
C006-N001-N007	425	CHEMBL614347
C001-C006-N007	426	CHEMBL614347
C002-N003-O001	428	CHEMBL614347
C001-C003-N002	429	CHEMBL614347
C002-C002-C004	430	CHEMBL614347
C002-C003-C005	431	CHEMBL614347
C001-C002-C003	432	CHEMBL614347
C003-C005-N002	433	CHEMBL614347
C002-C004-C006	434	CHEMBL614347
C005-C007-N002	435	CHEMBL614347
C002-C005-C007	436	CHEMBL614347
C003-C003-O002	438	CHEMBL614347
C002-C003-C003	439	CHEMBL614347
C002-C003-N005	440	CHEMBL614347
C003-C003-N004	441	CHEMBL614347
C002-C003-N003	442	CHEMBL614347
C004-N003-N005	443	CHEMBL614347
C003-C005-N006	444	CHEMBL614347
C006-N003-N007	445	CHEMBL614347
C003-C006-N007	446	CHEMBL614347
C003-C004-N003	449	CHEMBL614347
C001-C004-C005	450	CHEMBL614347
C002-C004-C004	451	CHEMBL614347
C003-C003-C004	452	CHEMBL614347
C004-C004-C004	453	CHEMBL614347
C004-C006-C006	455	CHEMBL614347
C004-C007-C007	457	CHEMBL614347
C003-C005-O004	459	CHEMBL614347
C003-C004-C005	460	CHEMBL614347
C005-C005-C006	462	CHEMBL614347
C006-C007-N005	463	CHEMBL614347
C005-C006-C007	464	CHEMBL614347
C003-C006-O005	466	CHEMBL614347
C003-C005-C006	467	CHEMBL614347
C001-C003-C004	468	CHEMBL614347
C003-C005-N004	469	CHEMBL614347
C004-C004-C006	470	CHEMBL614347
C005-C007-N004	471	CHEMBL614347
C004-C005-C007	472	CHEMBL614347
C002-C005-N003	473	CHEMBL614347
C003-C003-C006	474	CHEMBL614347
C004-C007-N003	475	CHEMBL614347
C003-C004-C007	476	CHEMBL614347
C003-C004-O003	478	CHEMBL614347
C001-C005-N004	479	CHEMBL614347
C003-C007-N004	480	CHEMBL614347
C002-N005-N007	481	CHEMBL614347
C002-C005-N007	482	CHEMBL614347
C005-C006-N003	485	CHEMBL614347
C001-C007-N006	486	CHEMBL614347
C001-C006-C007	487	CHEMBL614347
C003-C007-O006	489	CHEMBL614347
C003-C006-C007	490	CHEMBL614347
C002-C007-N007	491	CHEMBL614347
C002-C003-O003	497	CHEMBL614347
C001-C004-N003	499	CHEMBL614347
C001-C002-N001	500	CHEMBL614347
C004-N001-N003	501	CHEMBL614347
C001-C006-N005	503	CHEMBL614347
C002-N002-N004	504	CHEMBL614347
C002-N003-N003	505	CHEMBL614347
C002-N005-N005	508	CHEMBL614347
C002-N007-N007	510	CHEMBL614347
C003-C004-N001	514	CHEMBL614347
C003-C003-N002	515	CHEMBL614347
C002-N005-O003	517	CHEMBL614347
C002-C004-N002	518	CHEMBL614347
C004-C006-N006	522	CHEMBL614347
C002-N006-O004	524	CHEMBL614347
C002-C004-N006	525	CHEMBL614347
C002-C003-N001	526	CHEMBL614347
C003-C007-N006	529	CHEMBL614347
C003-C006-N005	530	CHEMBL614347
C002-C007-N005	533	CHEMBL614347
C002-C006-N004	534	CHEMBL614347
C002-N004-O002	536	CHEMBL614347
C002-C002-N004	537	CHEMBL614347
C003-C006-N003	539	CHEMBL614347
C004-N003-N007	541	CHEMBL614347
C004-N002-N006	542	CHEMBL614347
C005-C006-N001	545	CHEMBL614347
C002-N007-O005	547	CHEMBL614347
C007-C007-N002	550	CHEMBL614347
C006-C007-N003	551	CHEMBL614347
C006-C007-N001	552	CHEMBL614347
C004-N003-O001	559	CHEMBL614347
C002-C002-C002	560	CHEMBL614347
C003-C005-O002	562	CHEMBL614347
C003-C006-O003	564	CHEMBL614347
C001-C001-C002	565	CHEMBL614347
C005-C005-N002	566	CHEMBL614347
C002-C006-C006	567	CHEMBL614347
C002-C005-C005	568	CHEMBL614347
C004-C005-N001	570	CHEMBL614347
C001-C005-C006	571	CHEMBL614347
C003-C004-O001	574	CHEMBL614347
C005-C007-F002	575	CHEMBL614347
C002-N003-N005	576	CHEMBL614347
C003-C003-N006	577	CHEMBL614347
C003-C007-F004	581	CHEMBL614347
C003-C007-O004	583	CHEMBL614347
C002-C005-N005	584	CHEMBL614347
C004-C007-N005	588	CHEMBL614347
C005-C007-N006	589	CHEMBL614347
C004-N005-O001	598	CHEMBL614347
C002-C006-N006	601	CHEMBL614347
C004-N005-O003	605	CHEMBL614347
C003-C004-N005	606	CHEMBL614347
C004-N004-O002	608	CHEMBL614347
C002-C004-N004	609	CHEMBL614347
C004-C005-N007	615	CHEMBL614347
C004-C005-S001	622	CHEMBL614347
C005-C006-O001	623	CHEMBL614347
C005-C005-O002	625	CHEMBL614347
C004-C005-O003	627	CHEMBL614347
C005-C005-O004	629	CHEMBL614347
C004-C005-C005	630	CHEMBL614347
C005-C006-N005	633	CHEMBL614347
C005-C007-O006	635	CHEMBL614347
C002-C005-O005	641	CHEMBL614347
C004-C006-N002	642	CHEMBL614347
C003-C005-S002	643	CHEMBL614347
C004-C006-O002	644	CHEMBL614347
C005-C006-O003	646	CHEMBL614347
C002-N004-N006	647	CHEMBL614347
C003-C004-N007	648	CHEMBL614347
C006-C007-O005	652	CHEMBL614347
C002-C007-C007	654	CHEMBL614347
C002-O006-O006	658	CHEMBL614347
C002-C006-O006	659	CHEMBL614347
C004-C005-O001	661	CHEMBL614347
C005-C007-O004	665	CHEMBL614347
C006-N004-O002	671	CHEMBL614347
C004-C007-O003	674	CHEMBL614347
C004-C006-N004	678	CHEMBL614347
C002-C004-O004	690	CHEMBL614347
C005-C007-O002	696	CHEMBL614347
C002-C007-O007	737	CHEMBL614347
N002-N005-N007	739	CHEMBL614347
C004-C007-N004	743	CHEMBL614347
C004-C004-N002	744	CHEMBL614347
C003-C004-C006	755	CHEMBL614347
C004-C007-O004	757	CHEMBL614347
C002-C005-C006	758	CHEMBL614347
C003-C007-O005	759	CHEMBL614347
C001-C007-O006	763	CHEMBL614347
C002-C007-O005	764	CHEMBL614347
C006-N001-O005	777	CHEMBL614347
C001-C004-C004	782	CHEMBL614347
C002-C003-C004	784	CHEMBL614347
C001-C005-O004	790	CHEMBL614347
C002-C005-O003	791	CHEMBL614347
C002-C003-N004	792	CHEMBL614347
C002-C005-O004	793	CHEMBL614347
C001-C004-O003	795	CHEMBL614347
C001-C003-C003	796	CHEMBL614347
C002-C002-C003	797	CHEMBL614347
C004-C004-O003	801	CHEMBL614347
C001-C002-N002	802	CHEMBL614347
C001-C003-O002	803	CHEMBL614347
C002-C003-O002	805	CHEMBL614347
C001-C002-O001	813	CHEMBL614347
C002-C003-O001	814	CHEMBL614347
C002-C004-O002	815	CHEMBL614347
C-O	823	CHEMBL614347
C-O-C	824	CHEMBL614347
C-C-O-C	825	CHEMBL614347
C-C-C-O-C	826	CHEMBL614347
C-C-C-C-O-C	827	CHEMBL614347
C-C-C-C-C-O-C	828	CHEMBL614347
C-O-C-C-O	832	CHEMBL614347
C-C-C-C-C-C-O-C	833	CHEMBL614347
C-C-O	834	CHEMBL614347
C-C-C-O	835	CHEMBL614347
C-C-C-C-O	836	CHEMBL614347
C-C-C-C-C-O	837	CHEMBL614347
C-C-C-C-C-C-C-O	841	CHEMBL614347
C-C=C-C-C-C-O	843	CHEMBL614347
O-C-C-O	846	CHEMBL614347
C-C-C-C-C-C-O	847	CHEMBL614347
C-C-C-C	849	CHEMBL614347
C-C-C-C-C	850	CHEMBL614347
C-C-C-C-C=C	851	CHEMBL614347
C-C-C-C-C=C-C	854	CHEMBL614347
C-C-C-C-C-C-C	858	CHEMBL614347
C-C-C-C=C-C	863	CHEMBL614347
C-C-C-C=C	866	CHEMBL614347
C-C-C-C-C-C	867	CHEMBL614347
C-C-C-C-C-C=C	873	CHEMBL614347
C-C-C=C	878	CHEMBL614347
C-C-C=C-C	883	CHEMBL614347
C-C=C	892	CHEMBL614347
C-C=C-C	897	CHEMBL614347
C-C=C-C=O	898	CHEMBL614347
C=C	905	CHEMBL614347
C=C-C=O	910	CHEMBL614347
C-C-C-C-C-C-C-C	917	CHEMBL614347
C-C-C-O-C=O	1007	CHEMBL614347
C-C-O-C=O	1010	CHEMBL614347
O-C-C-O-C=O	1013	CHEMBL614347
C-C-C-C-C-C-C=O	1034	CHEMBL614347
(O-C),(O-C),xO	1085	CHEMBL614347
(C-C),(C-C),(C-O),xC	1092	CHEMBL614347
(C-C),xC	1112	CHEMBL614347
(O-C),xO	1302	CHEMBL614347
(C-C-C),(C-C=C),xC	1308	CHEMBL614347
C001-C001-O002	1330	CHEMBL614347
C001-C002-O003	1331	CHEMBL614347
C001-C003-O004	1332	CHEMBL614347
C001-C004-O005	1333	CHEMBL614347
C001-C005-O006	1334	CHEMBL614347
C001-C006-O007	1335	CHEMBL614347
C003-O001-O004	1336	CHEMBL614347
C004-C004-O004	1337	CHEMBL614347
C004-C005-O005	1338	CHEMBL614347
C004-C006-O006	1339	CHEMBL614347
C004-C007-O007	1340	CHEMBL614347
C004-C005-O007	1341	CHEMBL614347
C004-C004-O006	1342	CHEMBL614347
C003-C004-O005	1343	CHEMBL614347
C001-C006-O005	1344	CHEMBL614347
C007-O001-O006	1346	CHEMBL614347
C003-O001-O002	1347	CHEMBL614347
C002-C006-O004	1348	CHEMBL614347
C007-O002-O007	1350	CHEMBL614347
C002-C002-O002	1351	CHEMBL614347
C003-O002-O003	1352	CHEMBL614347
C007-O002-O005	1353	CHEMBL614347
C003-C006-O007	1355	CHEMBL614347
C003-C005-O006	1356	CHEMBL614347
C003-C003-O004	1357	CHEMBL614347
C003-O003-O004	1358	CHEMBL614347
C007-O003-O004	1359	CHEMBL614347
C004-C004-O002	1360	CHEMBL614347
C004-C006-O004	1361	CHEMBL614347
C004-C007-O005	1363	CHEMBL614347
C003-O004-O005	1364	CHEMBL614347
C007-O004-O005	1365	CHEMBL614347
C007-N004-O003	1366	CHEMBL614347
C003-O005-O006	1368	CHEMBL614347
C007-N006-O001	1369	CHEMBL614347
C006-C007-O001	1370	CHEMBL614347
C006-C007-O003	1371	CHEMBL614347
C003-O006-O007	1372	CHEMBL614347
C006-C006-O002	1373	CHEMBL614347
C007-O003-O006	1374	CHEMBL614347
C007-C007-O002	1380	CHEMBL614347
C007-O004-O007	1381	CHEMBL614347
C007-C007-O007	1382	CHEMBL614347
O003-O006-O007	1383	CHEMBL614347
C003-N007-O006	1384	CHEMBL614347
C005-C006-O007	1388	CHEMBL614347
C005-O006-O007	1390	CHEMBL614347
C006-C006-C007	1392	CHEMBL614347
C005-C007-C007	1398	CHEMBL614347
C006-O002-O006	1399	CHEMBL614347
C003-N006-O005	1400	CHEMBL614347
C005-C006-N007	1402	CHEMBL614347
C006-C007-C007	1405	CHEMBL614347
C005-C005-O006	1406	CHEMBL614347
C005-O005-O006	1407	CHEMBL614347
C006-O003-O007	1410	CHEMBL614347
C003-N005-O004	1411	CHEMBL614347
C006-O005-O007	1415	CHEMBL614347
C005-O004-O005	1416	CHEMBL614347
C003-N004-O005	1417	CHEMBL614347
C005-O004-O007	1418	CHEMBL614347
C006-O004-O006	1421	CHEMBL614347
C005-O003-O004	1422	CHEMBL614347
C005-O003-O006	1424	CHEMBL614347
C006-O003-O005	1427	CHEMBL614347
C005-O002-O003	1428	CHEMBL614347
C005-O002-O005	1430	CHEMBL614347
C003-N004-O001	1432	CHEMBL614347
C003-N005-O002	1433	CHEMBL614347
C003-N006-O003	1435	CHEMBL614347
C004-N007-O003	1436	CHEMBL614347
C004-N001-O003	1445	CHEMBL614347
C006-O001-O005	1446	CHEMBL614347
C005-O001-O004	1447	CHEMBL614347
C006-O002-O004	1448	CHEMBL614347
C006-O003-O003	1449	CHEMBL614347
C006-O004-O004	1451	CHEMBL614347
O005-O005-O006	1452	CHEMBL614347
C002-N003-O003	1453	CHEMBL614347
C002-N005-O005	1455	CHEMBL614347
C002-N006-O006	1456	CHEMBL614347
C002-N007-O007	1458	CHEMBL614347
C002-O005-O007	1462	CHEMBL614347
C006-C007-O007	1464	CHEMBL614347
C006-C006-O004	1466	CHEMBL614347
C006-C006-N004	1467	CHEMBL614347
C002-O004-O006	1468	CHEMBL614347
C005-C006-O005	1470	CHEMBL614347
C006-C006-O006	1471	CHEMBL614347
C002-O003-O005	1473	CHEMBL614347
C007-C007-O004	1475	CHEMBL614347
C005-N001-O004	1476	CHEMBL614347
C002-O002-O004	1477	CHEMBL614347
C005-O001-O006	1479	CHEMBL614347
C005-N004-O001	1484	CHEMBL614347
C002-O001-O001	1492	CHEMBL614347
C*C*C*C-C-C	1494	CHEMBL614347
(C*C*C),(C*C*C),xC	1651	CHEMBL614347
(C-C-C),(C-C-C),(C-C-C),xC	1774	CHEMBL614347
C004-O007-O007	1812	CHEMBL614347
C004-O005-O007	1814	CHEMBL614347
C004-O006-O006	1815	CHEMBL614347
C004-O004-O006	1817	CHEMBL614347
C004-O005-O005	1818	CHEMBL614347
C004-O003-O005	1819	CHEMBL614347
C004-O004-O004	1820	CHEMBL614347
C004-O002-O004	1821	CHEMBL614347
C004-O003-O003	1822	CHEMBL614347
C004-O002-O002	1825	CHEMBL614347
C004-O001-O003	1829	CHEMBL614347
O003-O005-O006	1840	CHEMBL614347
C005-N006-O001	1841	CHEMBL614347
C001-C004-S003	1850	CHEMBL614347
C*C*C-O-C	1864	CHEMBL614347
C-C-C-C-O-C-C	1944	CHEMBL614347
C-C-C-C-O-C-C-C	1946	CHEMBL614347
C-C-C-O-C-C	1951	CHEMBL614347
C-C-C-O-C-C-C	1952	CHEMBL614347
O-C-C-C-O	1957	CHEMBL614347
C-C-O-C-C-C-O	1959	CHEMBL614347
C-C-C-O-C-C-C-O	1960	CHEMBL614347
C-C-O-C-C	1971	CHEMBL614347
C-C-O-C-C-C-C-O	1975	CHEMBL614347
C-O-C-C-C-C-O	1979	CHEMBL614347
O-C-C-C-C-C-O	1992	CHEMBL614347
C-O-C-C-C-C-C-O	1998	CHEMBL614347
C-C-C-C-C-O-C-C	2002	CHEMBL614347
C004-O001-O005	2274	CHEMBL614347
O005-O006-O007	2277	CHEMBL614347
O004-O007-O007	2278	CHEMBL614347
C002-C005-O007	2279	CHEMBL614347
C006-C006-C006	2280	CHEMBL614347
C007-C007-O006	2281	CHEMBL614347
C007-O006-O007	2282	CHEMBL614347
C002-C004-O006	2283	CHEMBL614347
C003-C004-O007	2284	CHEMBL614347
C007-O005-O006	2285	CHEMBL614347
C005-O002-O007	2286	CHEMBL614347
O002-O005-O007	2287	CHEMBL614347
C006-O006-O006	2288	CHEMBL614347
C006-O007-O007	2289	CHEMBL614347
O006-O007-O007	2290	CHEMBL614347
C002-C003-O005	2291	CHEMBL614347
C003-C003-O006	2292	CHEMBL614347
C006-O005-O005	2294	CHEMBL614347
C004-O002-O006	2295	CHEMBL614347
C004-O003-O007	2296	CHEMBL614347
O006-O006-O006	2298	CHEMBL614347
C002-C002-O004	2299	CHEMBL614347
C*C*N*C-N-C-C	2398	CHEMBL614347
C004-N005-N005	2606	CHEMBL614347
C004-C004-N006	2608	CHEMBL614347
C007-C007-N006	2917	CHEMBL614347
C003-N002-N005	3401	CHEMBL614347
C001-C006-O006	3405	CHEMBL614347
C002-C006-O007	3406	CHEMBL614347
C002-C006-O005	3407	CHEMBL614347
C003-C006-O006	3408	CHEMBL614347
C004-C006-O007	3409	CHEMBL614347
C003-C004-N006	3413	CHEMBL614347
C001-C005-O005	3415	CHEMBL614347
C003-C005-O005	3418	CHEMBL614347
C004-C005-O006	3419	CHEMBL614347
C003-N001-N002	3421	CHEMBL614347
C003-N003-N004	3430	CHEMBL614347
C001-C003-O003	3448	CHEMBL614347
C003-C004-O004	3454	CHEMBL614347
C004-O001-O004	3462	CHEMBL614347
C004-O003-O004	3467	CHEMBL614347
C004-O004-O005	3468	CHEMBL614347
C001-C002-O002	3476	CHEMBL614347
C002-C007-O006	3481	CHEMBL614347
C004-C005-N006	3503	CHEMBL614347
C004-C006-N007	3504	CHEMBL614347
C002-C006-C007	3670	CHEMBL614347
C001-C006-C006	3672	CHEMBL614347
C002-C004-C005	3673	CHEMBL614347
C001-C005-C005	3674	CHEMBL614347
C003-C004-N002	3675	CHEMBL614347
C004-C004-N001	3676	CHEMBL614347
C005-C007-Cl002	3679	CHEMBL614347
C004-C007-Cl003	3680	CHEMBL614347
C002-C007-Cl005	3682	CHEMBL614347
C001-C007-Cl006	3683	CHEMBL614347
C001-C005-Cl004	3692	CHEMBL614347
C002-C003-Cl001	3696	CHEMBL614347
C001-C003-Cl002	3697	CHEMBL614347
C002-C003-Cl003	3698	CHEMBL614347
C*C*C*C-F	3725	CHEMBL614347
C003-N004-N007	3829	CHEMBL614347
C002-C004-F002	3839	CHEMBL614347
C003-C005-C005	4174	CHEMBL614347
C003-C007-C007	4176	CHEMBL614347
C003-C006-C006	4177	CHEMBL614347
C003-C005-C007	4179	CHEMBL614347
C007-N003-N006	4180	CHEMBL614347
C005-C006-C006	4182	CHEMBL614347
C004-C006-O005	4196	CHEMBL614347
C005-C005-C007	4197	CHEMBL614347
C004-C007-O006	4200	CHEMBL614347
C004-C004-C005	4223	CHEMBL614347
C004-C005-C006	4224	CHEMBL614347
C004-C006-C007	4225	CHEMBL614347
C*C*C-C=C	4529	CHEMBL614347
C*C-C=C	4530	CHEMBL614347
C003-C004-C004	4716	CHEMBL614347
C003-C003-C005	4717	CHEMBL614347
C006-C006-O003	4734	CHEMBL614347
C006-C007-O002	4735	CHEMBL614347
C006-C007-O004	4736	CHEMBL614347
C004-C004-C007	4740	CHEMBL614347
C003-C006-O004	5187	CHEMBL614347
C001-C007-O007	5193	CHEMBL614347
C005-C006-Cl001	5717	CHEMBL614347
C004-C006-Cl002	5718	CHEMBL614347
C003-C006-Cl003	5719	CHEMBL614347
C001-C006-Cl005	5723	CHEMBL614347
C002-C006-Cl004	5724	CHEMBL614347
C005-C006-Cl003	5725	CHEMBL614347
C006-C007-Cl003	5728	CHEMBL614347
C004-C005-Cl003	5743	CHEMBL614347
C003-C007-Cl006	5752	CHEMBL614347
C002-C007-Cl007	5753	CHEMBL614347
C006-C007-Cl001	5754	CHEMBL614347
C005-C007-O005	6047	CHEMBL614347
C005-C006-O004	6048	CHEMBL614347
C007-O005-O007	6370	CHEMBL614347
C005-C006-O006	6373	CHEMBL614347
C005-C007-O007	6376	CHEMBL614347
C007-C007-O005	6680	CHEMBL614347
C-C-C-C-C-O-C=O	7248	CHEMBL614347
C-C-C-C-O-C=O	7251	CHEMBL614347
(O-C-C),(O-C-C),(O-C-C),(O-C=O),xO	7411	CHEMBL614347
C-C-O-C-C-O	8062	CHEMBL614347
O-C-C-C-C-O-C=O	8066	CHEMBL614347
O-C-C-C-C-C-C-O	8067	CHEMBL614347
(C-C-C),(C-C-C),(C-C-O),(C-C=C),xC	8317	CHEMBL614347
C003-O002-O005	8377	CHEMBL614347
C001-C004-O004	8378	CHEMBL614347
C006-C007-O006	8397	CHEMBL614347
C006-C006-O005	8405	CHEMBL614347
C004-C007-Cl007	8439	CHEMBL614347
C004-C004-Cl004	8442	CHEMBL614347
C007-Cl007-O004	8448	CHEMBL614347
C006-O002-O005	8456	CHEMBL614347
C006-O003-O006	8457	CHEMBL614347
C006-O001-O006	8459	CHEMBL614347
C007-O003-O005	8461	CHEMBL614347
C007-O004-O006	8464	CHEMBL614347
C003-C003-Cl004	8497	CHEMBL614347
C003-C004-Cl005	8501	CHEMBL614347
C003-C005-Cl006	8506	CHEMBL614347
C006-C006-O007	8524	CHEMBL614347
C003-C006-Cl007	8532	CHEMBL614347
C002-C007-F007	10098	CHEMBL614347
C-N	1	CHEMBL614894
C-C-N	2	CHEMBL614894
C-C-C-N	3	CHEMBL614894
C*C*C*C-C-N	6	CHEMBL614894
C-C	10	CHEMBL614894
C-C-C	11	CHEMBL614894
C*C*C-C	13	CHEMBL614894
C*C*C*C-C	14	CHEMBL614894
C*C-C-C	21	CHEMBL614894
C*C*C-C-C	22	CHEMBL614894
C*C*C*C-C-C	23	CHEMBL614894
C-C-C-C	27	CHEMBL614894
C*C-C-C-C	28	CHEMBL614894
C*C	32	CHEMBL614894
C*C*C	33	CHEMBL614894
C*C*C*C	34	CHEMBL614894
C*C*C*C-C*C	40	CHEMBL614894
C*C*C-C*N	43	CHEMBL614894
C*C*C-C*C	49	CHEMBL614894
C*C-C*N	53	CHEMBL614894
C*C-C*C	60	CHEMBL614894
C*N	75	CHEMBL614894
C*C*N	88	CHEMBL614894
C*C*C*N	89	CHEMBL614894
C*C-C*C*N	94	CHEMBL614894
C*C*C-C*C*N	95	CHEMBL614894
C*C*C*C-C*C*N	96	CHEMBL614894
C*C*C*C*C*C	114	CHEMBL614894
(C-C),(C-C),xC	176	CHEMBL614894
(C*C*C*C-C),(C*C*C*C-C),xC	192	CHEMBL614894
(C*C),(C*C),xC	196	CHEMBL614894
(C*C*C),(C*C*C),(C*C-C),xC	197	CHEMBL614894
(N*C),(N*C),xN	221	CHEMBL614894
(C*C*C),(C*C*C),xC	319	CHEMBL614894
(C*C*C*C),(C*C*C*C),(C*C*C-C),xC	320	CHEMBL614894
(C*C*C*C),(C*C*C*C),xC	325	CHEMBL614894
C001-C002-N001	329	CHEMBL614894
C001-C003-N002	330	CHEMBL614894
C001-C004-N003	331	CHEMBL614894
C001-C005-N004	332	CHEMBL614894
C001-C006-N005	333	CHEMBL614894
C001-C007-N006	335	CHEMBL614894
C002-C003-N001	336	CHEMBL614894
C002-C002-N002	337	CHEMBL614894
C002-C003-N003	338	CHEMBL614894
C002-C004-N004	339	CHEMBL614894
C002-C005-N005	340	CHEMBL614894
C002-C006-N006	341	CHEMBL614894
C007-N002-N007	342	CHEMBL614894
C002-C007-N007	343	CHEMBL614894
C003-C003-N004	344	CHEMBL614894
C003-C004-N005	345	CHEMBL614894
C003-C005-N006	346	CHEMBL614894
C003-C006-N007	347	CHEMBL614894
C002-C004-N002	348	CHEMBL614894
C002-C005-N003	349	CHEMBL614894
C002-C006-N004	350	CHEMBL614894
C007-N002-N005	351	CHEMBL614894
C002-C007-N005	352	CHEMBL614894
C003-C004-N001	353	CHEMBL614894
C003-C005-N002	354	CHEMBL614894
C003-C004-N003	355	CHEMBL614894
C003-C003-N002	356	CHEMBL614894
C003-C006-N003	357	CHEMBL614894
C003-C007-N004	359	CHEMBL614894
C004-C005-N001	360	CHEMBL614894
C004-C004-N002	361	CHEMBL614894
C004-C006-N002	362	CHEMBL614894
C004-C007-N003	363	CHEMBL614894
C005-C006-N001	364	CHEMBL614894
C005-C007-N002	365	CHEMBL614894
C006-C007-N001	366	CHEMBL614894
C001-C001-C002	367	CHEMBL614894
C001-C002-C003	368	CHEMBL614894
C001-C003-C004	369	CHEMBL614894
C001-C004-C005	370	CHEMBL614894
C001-C005-C006	371	CHEMBL614894
C001-C006-C007	372	CHEMBL614894
C002-C002-C004	373	CHEMBL614894
C002-C003-C005	374	CHEMBL614894
C002-C004-C006	375	CHEMBL614894
C002-C005-C007	376	CHEMBL614894
C002-C003-C003	377	CHEMBL614894
C002-C002-C002	378	CHEMBL614894
C003-C004-C007	379	CHEMBL614894
C003-C003-C006	380	CHEMBL614894
C001-C006-N007	381	CHEMBL614894
C002-C007-C007	382	CHEMBL614894
C003-C006-C007	383	CHEMBL614894
C004-C007-C007	384	CHEMBL614894
C002-C004-C004	385	CHEMBL614894
C002-C005-C005	386	CHEMBL614894
C002-C006-C006	387	CHEMBL614894
C007-C007-N002	388	CHEMBL614894
C003-C003-C004	389	CHEMBL614894
C003-C004-C005	390	CHEMBL614894
C001-C005-N006	391	CHEMBL614894
C002-C005-N007	392	CHEMBL614894
C004-C005-N007	393	CHEMBL614894
C003-C005-C006	394	CHEMBL614894
C004-C006-C006	395	CHEMBL614894
C005-C006-C007	396	CHEMBL614894
C004-C005-C007	397	CHEMBL614894
C006-C007-C007	398	CHEMBL614894
C001-C004-N005	399	CHEMBL614894
C002-C004-N006	400	CHEMBL614894
C003-C004-N007	401	CHEMBL614894
C004-C005-C005	403	CHEMBL614894
C005-C005-C006	404	CHEMBL614894
C004-C004-C006	405	CHEMBL614894
C006-C006-C006	406	CHEMBL614894
C001-C003-N004	407	CHEMBL614894
C002-C003-N005	408	CHEMBL614894
C003-C003-N006	409	CHEMBL614894
C004-N003-N007	410	CHEMBL614894
C004-C004-C004	411	CHEMBL614894
C004-C007-N005	412	CHEMBL614894
C003-C007-N006	413	CHEMBL614894
C001-C002-N003	418	CHEMBL614894
C002-C002-N004	419	CHEMBL614894
C004-N002-N006	420	CHEMBL614894
C004-C006-N004	423	CHEMBL614894
C003-C006-N005	425	CHEMBL614894
C005-C006-N003	428	CHEMBL614894
C002-C006-N007	431	CHEMBL614894
C001-N006-N007	432	CHEMBL614894
C006-C007-N003	433	CHEMBL614894
C007-C007-N004	434	CHEMBL614894
C001-C001-N002	435	CHEMBL614894
C004-N001-N005	436	CHEMBL614894
C006-N007-O001	437	CHEMBL614894
C005-N001-N006	438	CHEMBL614894
C005-C007-O002	439	CHEMBL614894
C004-C007-O003	440	CHEMBL614894
C004-C005-N003	442	CHEMBL614894
C003-C007-O004	443	CHEMBL614894
C003-C006-N004	444	CHEMBL614894
C003-C005-N004	445	CHEMBL614894
C005-C005-N002	449	CHEMBL614894
C001-C007-O006	450	CHEMBL614894
C001-C006-N006	451	CHEMBL614894
C002-C005-N006	452	CHEMBL614894
C006-C007-O001	455	CHEMBL614894
C007-C007-O002	456	CHEMBL614894
C006-C006-N002	458	CHEMBL614894
C004-N001-N003	459	CHEMBL614894
C006-N005-O001	460	CHEMBL614894
C005-N001-N004	461	CHEMBL614894
C004-N002-N002	462	CHEMBL614894
C006-N004-O002	463	CHEMBL614894
C006-N003-O003	466	CHEMBL614894
C006-N001-O005	475	CHEMBL614894
C005-N002-N003	484	CHEMBL614894
C005-N003-N004	485	CHEMBL614894
C004-C005-O001	489	CHEMBL614894
C003-C005-O002	491	CHEMBL614894
C002-N005-O003	493	CHEMBL614894
C002-N003-N003	495	CHEMBL614894
C001-C005-O004	496	CHEMBL614894
C001-C004-N004	497	CHEMBL614894
C002-C003-N004	498	CHEMBL614894
C005-C005-O002	501	CHEMBL614894
C005-C006-O003	502	CHEMBL614894
C005-C007-O004	503	CHEMBL614894
C001-N003-N004	504	CHEMBL614894
C003-C004-O001	505	CHEMBL614894
C002-N004-O002	506	CHEMBL614894
C002-N002-N004	507	CHEMBL614894
C001-C004-O003	508	CHEMBL614894
C002-C004-N003	509	CHEMBL614894
C002-N004-O004	510	CHEMBL614894
C003-C004-O003	512	CHEMBL614894
C004-C004-O002	513	CHEMBL614894
C004-C005-O003	514	CHEMBL614894
C004-C006-O004	515	CHEMBL614894
C004-C007-O005	516	CHEMBL614894
C004-C005-N004	519	CHEMBL614894
C004-C006-N005	520	CHEMBL614894
C004-C005-N005	523	CHEMBL614894
C004-C006-N006	524	CHEMBL614894
C004-C007-N007	525	CHEMBL614894
C002-N003-O001	526	CHEMBL614894
C002-N001-N003	527	CHEMBL614894
C001-C003-O002	528	CHEMBL614894
C002-C003-N002	529	CHEMBL614894
C003-C003-O002	532	CHEMBL614894
C003-C005-O004	533	CHEMBL614894
C003-C006-O005	534	CHEMBL614894
C003-C007-O006	535	CHEMBL614894
C003-C004-N004	538	CHEMBL614894
C003-C005-N005	539	CHEMBL614894
C002-N001-O001	542	CHEMBL614894
C002-N001-N001	543	CHEMBL614894
C001-C006-O005	554	CHEMBL614894
C001-C002-N002	556	CHEMBL614894
C001-C003-N003	557	CHEMBL614894
C001-C005-N005	558	CHEMBL614894
C002-C004-N005	560	CHEMBL614894
C003-C006-O003	568	CHEMBL614894
C004-C006-O002	569	CHEMBL614894
C005-C006-O001	570	CHEMBL614894
C-C-O	573	CHEMBL614894
C-C-C-C-C	574	CHEMBL614894
C-O	579	CHEMBL614894
C-C-C-O	587	CHEMBL614894
C-C-C-C-O	588	CHEMBL614894
N*C*C*C-C*C*N	643	CHEMBL614894
C*C-N	645	CHEMBL614894
(C-C),xC	680	CHEMBL614894
(C-C),(C-C),(C-C),xC	705	CHEMBL614894
(C*C*C),(C*C*C),(C*C*C),xC	741	CHEMBL614894
C001-C002-O001	845	CHEMBL614894
C002-C002-O002	846	CHEMBL614894
C002-C003-O003	847	CHEMBL614894
C002-C004-O004	848	CHEMBL614894
C002-C006-O006	850	CHEMBL614894
C002-C007-O007	851	CHEMBL614894
C003-C005-N007	852	CHEMBL614894
C001-C006-C006	853	CHEMBL614894
C002-C006-C007	854	CHEMBL614894
C004-C006-C007	855	CHEMBL614894
C003-C006-C006	856	CHEMBL614894
C003-C007-C007	857	CHEMBL614894
C005-C007-C007	858	CHEMBL614894
C003-C004-N006	860	CHEMBL614894
C001-C005-C005	862	CHEMBL614894
C002-C005-C006	863	CHEMBL614894
C004-C005-C006	864	CHEMBL614894
C003-C005-C005	865	CHEMBL614894
C005-C006-C006	866	CHEMBL614894
C003-C005-C007	867	CHEMBL614894
C006-C006-C007	869	CHEMBL614894
C005-C005-C007	870	CHEMBL614894
C003-N004-N007	872	CHEMBL614894
C002-C003-O001	873	CHEMBL614894
C002-C004-O002	874	CHEMBL614894
C002-C006-O004	876	CHEMBL614894
C002-C007-O005	877	CHEMBL614894
C006-C007-O003	893	CHEMBL614894
C006-C006-O002	894	CHEMBL614894
C001-C004-C004	897	CHEMBL614894
C002-C004-C005	898	CHEMBL614894
C004-C004-C005	899	CHEMBL614894
C003-C004-C004	900	CHEMBL614894
C005-C005-C005	901	CHEMBL614894
C003-C004-C006	902	CHEMBL614894
C005-C006-N006	903	CHEMBL614894
C004-C004-C007	904	CHEMBL614894
C006-C006-N007	905	CHEMBL614894
C003-N003-N006	906	CHEMBL614894
C001-C003-C003	907	CHEMBL614894
C002-C003-C004	908	CHEMBL614894
C003-C003-C003	910	CHEMBL614894
C003-C003-C005	911	CHEMBL614894
C005-C005-N005	912	CHEMBL614894
C003-N002-N005	918	CHEMBL614894
C001-C002-C002	920	CHEMBL614894
C002-C002-C003	921	CHEMBL614894
C005-C006-N002	922	CHEMBL614894
C006-N001-N006	926	CHEMBL614894
C003-N001-N004	927	CHEMBL614894
C006-N002-N004	934	CHEMBL614894
C006-N002-N006	944	CHEMBL614894
C006-N001-N007	947	CHEMBL614894
C006-N001-N005	948	CHEMBL614894
C-O-C	954	CHEMBL614894
C-C-O-C	955	CHEMBL614894
C-C-C-C-C-O	964	CHEMBL614894
C-C-C-C-C-C-C-O	968	CHEMBL614894
C-C-C-C-C-C-O	974	CHEMBL614894
C-C-C-C-C=C	976	CHEMBL614894
C-C-C-C-C=C-C	979	CHEMBL614894
C-C-C-C-C-C-C=C	982	CHEMBL614894
C-C-C-C-C-C-C	983	CHEMBL614894
C-C-C-C=C-C	988	CHEMBL614894
C-C-C-C-C-C	992	CHEMBL614894
C-C-C=C	1003	CHEMBL614894
C-C-C=C-C	1008	CHEMBL614894
C-C=C	1017	CHEMBL614894
C-C=C-C=O	1023	CHEMBL614894
C-C-C-C-N	1024	CHEMBL614894
C-C-C-C-N-C-C-C	1029	CHEMBL614894
C-C-C=O	1030	CHEMBL614894
C=C-C=O	1036	CHEMBL614894
C-C-C-N-C	1037	CHEMBL614894
C-C-C-C-C-C-C-C	1042	CHEMBL614894
C-N-C	1045	CHEMBL614894
C-C-N-C	1046	CHEMBL614894
C-C-N-C-C	1071	CHEMBL614894
C-C=C-C-O	1119	CHEMBL614894
C=C-C-O	1127	CHEMBL614894
(O-C),(O-C),xO	1215	CHEMBL614894
(C-C),(C-N),xC	1271	CHEMBL614894
(C-C-C),(C-C=C),xC	1436	CHEMBL614894
C001-C002-O003	1459	CHEMBL614894
C001-C003-O004	1460	CHEMBL614894
C001-C004-O005	1461	CHEMBL614894
C001-C005-O006	1462	CHEMBL614894
C001-C006-O007	1463	CHEMBL614894
C004-C004-O004	1465	CHEMBL614894
C004-C005-O005	1466	CHEMBL614894
C004-C006-O006	1467	CHEMBL614894
C004-C007-O007	1468	CHEMBL614894
C004-C005-O007	1469	CHEMBL614894
C004-C004-O006	1470	CHEMBL614894
C003-C004-O005	1471	CHEMBL614894
C007-O001-O006	1473	CHEMBL614894
C003-O001-O002	1474	CHEMBL614894
C002-C005-O003	1475	CHEMBL614894
C002-C005-O005	1478	CHEMBL614894
C003-O002-O003	1479	CHEMBL614894
C007-N003-O004	1481	CHEMBL614894
C003-C006-O007	1482	CHEMBL614894
C003-C005-O006	1483	CHEMBL614894
C003-C003-O004	1484	CHEMBL614894
C003-O003-O004	1485	CHEMBL614894
C007-O003-O004	1486	CHEMBL614894
C003-O004-O005	1488	CHEMBL614894
C007-N004-O003	1490	CHEMBL614894
C007-N005-O002	1491	CHEMBL614894
C003-O005-O006	1492	CHEMBL614894
C003-O006-O007	1494	CHEMBL614894
C005-C006-O007	1508	CHEMBL614894
C004-N007-O007	1509	CHEMBL614894
C007-C007-C007	1511	CHEMBL614894
C005-C006-N007	1519	CHEMBL614894
C004-N005-O005	1520	CHEMBL614894
C005-C005-O006	1522	CHEMBL614894
C005-O005-O006	1523	CHEMBL614894
C004-N004-O004	1528	CHEMBL614894
C005-O004-O005	1532	CHEMBL614894
C005-O004-O007	1534	CHEMBL614894
C004-N003-O003	1536	CHEMBL614894
C005-O003-O006	1540	CHEMBL614894
C004-N002-O002	1542	CHEMBL614894
C005-O002-O003	1544	CHEMBL614894
C005-O002-O005	1546	CHEMBL614894
C004-N003-O001	1548	CHEMBL614894
C004-N002-O004	1549	CHEMBL614894
C004-N005-O001	1551	CHEMBL614894
C004-N006-O002	1553	CHEMBL614894
C003-N006-O003	1554	CHEMBL614894
C004-N007-O003	1555	CHEMBL614894
C004-N004-O002	1556	CHEMBL614894
C004-N001-O003	1564	CHEMBL614894
C006-O001-O005	1565	CHEMBL614894
C005-O001-O004	1566	CHEMBL614894
C002-N002-O002	1572	CHEMBL614894
C002-N005-O005	1573	CHEMBL614894
C003-N007-O004	1578	CHEMBL614894
C006-C007-O005	1580	CHEMBL614894
C002-O005-O007	1581	CHEMBL614894
C005-C007-O006	1583	CHEMBL614894
C006-C007-O007	1584	CHEMBL614894
C002-O004-O006	1587	CHEMBL614894
C005-C006-O005	1589	CHEMBL614894
C006-C006-O006	1590	CHEMBL614894
C005-C005-O004	1594	CHEMBL614894
C002-O002-O004	1596	CHEMBL614894
C005-O001-O006	1598	CHEMBL614894
C*C-C-C-C-C	1624	CHEMBL614894
C*C*C-C-C-C-C	1626	CHEMBL614894
C*C*C*C-C-C-C-C	1630	CHEMBL614894
C*C-C=O	1672	CHEMBL614894
C*C*C-C=O	1674	CHEMBL614894
C*C*C*C-C=O	1675	CHEMBL614894
C002-C005-O007	1821	CHEMBL614894
C004-O005-O007	1822	CHEMBL614894
C002-C004-O006	1824	CHEMBL614894
C004-O004-O006	1825	CHEMBL614894
C007-C007-O006	1828	CHEMBL614894
C002-C003-O005	1829	CHEMBL614894
C004-O002-O004	1834	CHEMBL614894
C004-O001-O003	1835	CHEMBL614894
C003-C004-O007	1969	CHEMBL614894
C-N-C*N	2276	CHEMBL614894
C*C-C-N-C	2290	CHEMBL614894
C*C*C-C-N-C	2291	CHEMBL614894
C*C*C*C-C-N-C	2292	CHEMBL614894
C*C*C-N-C-C	2294	CHEMBL614894
C*C-N-C-C	2307	CHEMBL614894
C*C-N-C-C-C	2320	CHEMBL614894
C004-C004-N005	2496	CHEMBL614894
C004-C006-N007	2498	CHEMBL614894
C002-N004-N006	2500	CHEMBL614894
C002-N003-N005	2506	CHEMBL614894
C005-C005-N006	2508	CHEMBL614894
C002-C002-N001	2509	CHEMBL614894
C001-C007-C007	2510	CHEMBL614894
C002-C006-N005	2513	CHEMBL614894
C004-C005-N006	2520	CHEMBL614894
C007-N003-O006	2530	CHEMBL614894
C*C*C-C-N-C-C	2550	CHEMBL614894
C*C-C-N-C-C	2552	CHEMBL614894
C003-C006-O006	2803	CHEMBL614894
C002-C005-O004	2809	CHEMBL614894
C003-C005-O005	2810	CHEMBL614894
C004-C005-O006	2811	CHEMBL614894
C005-C005-O007	2812	CHEMBL614894
C003-C003-O003	2838	CHEMBL614894
C003-C004-O004	2839	CHEMBL614894
C002-C004-O003	2860	CHEMBL614894
C*C*C*C-N	2928	CHEMBL614894
C*C*C*C-N-C-C	2930	CHEMBL614894
C002-C004-S002	3150	CHEMBL614894
C004-C005-S003	3154	CHEMBL614894
C003-C005-S002	3162	CHEMBL614894
C001-C005-S006	3178	CHEMBL614894
C*C-O-C	3224	CHEMBL614894
C*C*C-O-C	3225	CHEMBL614894
C*C*C*C-O-C	3226	CHEMBL614894
(C-O-C*C),(C-O-C*C),xC	3512	CHEMBL614894
C006-N005-O007	3651	CHEMBL614894
C006-N003-O005	3652	CHEMBL614894
C004-C005-S001	3964	CHEMBL614894
C003-N006-S003	4018	CHEMBL614894
C004-C005-F001	4353	CHEMBL614894
C005-C006-F001	4375	CHEMBL614894
N001-N005-N006	4384	CHEMBL614894
C*C*N-C	4595	CHEMBL614894
(N*C),(N*C),(N-C),xN	4681	CHEMBL614894
C003-C004-O002	4840	CHEMBL614894
C003-C005-O003	4842	CHEMBL614894
C003-C006-O004	4843	CHEMBL614894
C003-C007-O005	4844	CHEMBL614894
C004-C005-O002	4845	CHEMBL614894
C004-C006-O003	4846	CHEMBL614894
C004-C007-O004	4847	CHEMBL614894
C004-C006-O005	4848	CHEMBL614894
C004-C005-O004	4849	CHEMBL614894
C004-C004-O003	4850	CHEMBL614894
C004-C007-O006	4851	CHEMBL614894
C*C-N-C=O	4874	CHEMBL614894
(C*C*C*C),(C*C*C*C),(C*C*C-N),xC	4982	CHEMBL614894
C005-C007-O007	5050	CHEMBL614894
C005-C007-O003	5059	CHEMBL614894
C005-C007-O005	5060	CHEMBL614894
C006-N004-O006	5077	CHEMBL614894
C005-C006-O006	5087	CHEMBL614894
C002-C007-Cl005	5100	CHEMBL614894
C006-C006-O007	5123	CHEMBL614894
C004-N005-O003	5127	CHEMBL614894
C002-C004-Cl002	5138	CHEMBL614894
C002-C007-F005	5457	CHEMBL614894
C006-N002-N005	5710	CHEMBL614894
C006-N003-O006	5715	CHEMBL614894
C004-N007-O005	5730	CHEMBL614894
C006-N004-O007	5731	CHEMBL614894
N-C-C-C=O	6188	CHEMBL614894
(C-C-C),(C-N-C),xC	6485	CHEMBL614894
N002-N004-N006	6522	CHEMBL614894
C-N-C-C-C=O	6578	CHEMBL614894
C-C-N-C-C-C=O	6579	CHEMBL614894
C-N-C-C-C-N	6589	CHEMBL614894
C-C-N-C-C-C-N	6594	CHEMBL614894
(C-C-C),(C-N-C),(C-N-C),xC	6663	CHEMBL614894
(N-C-C-C),xN	6665	CHEMBL614894
(C-N-C-C-C),xC	6671	CHEMBL614894
C005-C005-O001	6833	CHEMBL614894
C004-N006-O004	7015	CHEMBL614894
C*N-C-C-C	7691	CHEMBL614894
C*C*N-C-C-C	7692	CHEMBL614894
C*N-C-C	7697	CHEMBL614894
C*C*N-C-C	7698	CHEMBL614894
C-C-N*C*N	7699	CHEMBL614894
Br-C*C*C*C	7709	CHEMBL614894
Br-C*C*C	7710	CHEMBL614894
Br-C*C	7714	CHEMBL614894
Br-C	7716	CHEMBL614894
(C*N*C),(C*N*C),(C*N-C),xC	7840	CHEMBL614894
(C*C*C),(C*C*C),(C*C-Br),xC	7862	CHEMBL614894
(C*C),(C*C),(C-Br),xC	7866	CHEMBL614894
(Br-C),xBr	7869	CHEMBL614894
(Br-C*C),(Br-C*C),xBr	7870	CHEMBL614894
(Br-C*C*C),(Br-C*C*C),xBr	7871	CHEMBL614894
Br001-C006-C007	7921	CHEMBL614894
Br002-C005-C007	7922	CHEMBL614894
Br003-C004-C007	7926	CHEMBL614894
Br004-C003-C007	7927	CHEMBL614894
Br005-C002-C007	7928	CHEMBL614894
Br006-C001-C007	7929	CHEMBL614894
Br002-C007-C007	7930	CHEMBL614894
Br003-C006-C007	7933	CHEMBL614894
Br003-C003-C006	7936	CHEMBL614894
Br004-C002-C006	7937	CHEMBL614894
Br005-C001-C006	7938	CHEMBL614894
Br002-C003-C005	7941	CHEMBL614894
Br003-C002-C005	7942	CHEMBL614894
Br004-C001-C005	7943	CHEMBL614894
Br001-C003-C004	7954	CHEMBL614894
Br002-C002-C004	7955	CHEMBL614894
Br003-C001-C004	7956	CHEMBL614894
Br001-C002-C003	7957	CHEMBL614894
Br002-C001-C003	7958	CHEMBL614894
Br003-C002-C003	7959	CHEMBL614894
Br002-C003-C003	7960	CHEMBL614894
Br001-C001-C002	7961	CHEMBL614894
Br002-C002-C002	7962	CHEMBL614894
C003-N005-N005	8130	CHEMBL614894
N002-N004-O002	12679	CHEMBL614894
C*C*C*C-F	4	CHEMBL615023
C*C	15	CHEMBL615023
C*C*C	16	CHEMBL615023
C*C*C*C	17	CHEMBL615023
C*C*C*C-C	18	CHEMBL615023
C*C*C-C	29	CHEMBL615023
C*C*C-C=O	30	CHEMBL615023
C*C*C-C-N	31	CHEMBL615023
C*C-C	39	CHEMBL615023
C*C-C=O	40	CHEMBL615023
C*C-C-N	41	CHEMBL615023
C-C	46	CHEMBL615023
C-C-N	48	CHEMBL615023
C*C-N-C	54	CHEMBL615023
C-N	59	CHEMBL615023
C-O	92	CHEMBL615023
C-C-O	93	CHEMBL615023
C-C-C-O	94	CHEMBL615023
C-C-C	99	CHEMBL615023
C-N-C	104	CHEMBL615023
(C*C),(C*C),xC	162	CHEMBL615023
(C*C*C),(C*C*C),(C*C-C),xC	168	CHEMBL615023
(C*C),(C*C),(C-C),xC	174	CHEMBL615023
(C-C),(C-C),xC	223	CHEMBL615023
(C*C*C),(C*C*C),xC	262	CHEMBL615023
(C*C*C*C),(C*C*C*C),(C*C*C-C),(C*C-N-C),xC	287	CHEMBL615023
C001-C006-F005	305	CHEMBL615023
C004-C007-F005	342	CHEMBL615023
C003-C006-F003	373	CHEMBL615023
C007-C007-F002	391	CHEMBL615023
C001-C001-C002	399	CHEMBL615023
C001-C002-C003	400	CHEMBL615023
C001-C003-C004	401	CHEMBL615023
C004-C005-O001	402	CHEMBL615023
C004-C005-N001	403	CHEMBL615023
C005-C006-O001	404	CHEMBL615023
C001-C006-C007	405	CHEMBL615023
C003-C004-N001	406	CHEMBL615023
C001-C004-C005	407	CHEMBL615023
C001-C005-C006	408	CHEMBL615023
C002-C002-C004	410	CHEMBL615023
C003-C005-O002	411	CHEMBL615023
C003-C005-N002	412	CHEMBL615023
C004-C006-O002	413	CHEMBL615023
C002-C005-C007	414	CHEMBL615023
C002-C002-C002	415	CHEMBL615023
C003-C003-N002	416	CHEMBL615023
C002-C004-C004	417	CHEMBL615023
C002-C005-C005	418	CHEMBL615023
C002-C006-C006	419	CHEMBL615023
C002-C007-C007	420	CHEMBL615023
C002-C005-O003	422	CHEMBL615023
C002-C005-N003	423	CHEMBL615023
C003-C006-O003	424	CHEMBL615023
C003-C004-C007	425	CHEMBL615023
C002-C003-N003	426	CHEMBL615023
C003-C003-C004	427	CHEMBL615023
C003-C004-C005	428	CHEMBL615023
C003-C005-C006	429	CHEMBL615023
C003-C006-C007	430	CHEMBL615023
C001-C005-O004	432	CHEMBL615023
C001-C005-N004	433	CHEMBL615023
C002-C006-O004	434	CHEMBL615023
C003-C003-N004	435	CHEMBL615023
C004-C004-C004	436	CHEMBL615023
C004-C005-C005	437	CHEMBL615023
C004-C006-C006	438	CHEMBL615023
C004-C007-C007	439	CHEMBL615023
C004-C005-O007	444	CHEMBL615023
C005-C005-O004	446	CHEMBL615023
C005-C006-O005	447	CHEMBL615023
C005-C007-O006	448	CHEMBL615023
C002-C005-N007	452	CHEMBL615023
C004-N003-N005	453	CHEMBL615023
C001-C006-O007	459	CHEMBL615023
C006-C006-O004	461	CHEMBL615023
C006-C007-O005	462	CHEMBL615023
C003-C006-N007	464	CHEMBL615023
C001-C003-N002	465	CHEMBL615023
C002-C003-C005	466	CHEMBL615023
C002-C004-C006	467	CHEMBL615023
C001-C003-N004	469	CHEMBL615023
C002-C003-N005	470	CHEMBL615023
C003-C003-N006	471	CHEMBL615023
C003-C004-N007	472	CHEMBL615023
C002-C003-N001	474	CHEMBL615023
C003-C004-O001	484	CHEMBL615023
C002-C004-O002	485	CHEMBL615023
C002-C004-N002	486	CHEMBL615023
C001-C004-O003	488	CHEMBL615023
C001-C004-N003	489	CHEMBL615023
C003-C003-C006	490	CHEMBL615023
C002-C003-C003	491	CHEMBL615023
C003-C004-N003	492	CHEMBL615023
C002-N004-O004	495	CHEMBL615023
C004-C004-O006	497	CHEMBL615023
C003-C004-O003	498	CHEMBL615023
C004-C005-O005	500	CHEMBL615023
C004-C006-O006	501	CHEMBL615023
C004-C007-O007	502	CHEMBL615023
C004-C004-O002	504	CHEMBL615023
C002-C004-N006	507	CHEMBL615023
C004-C005-N005	509	CHEMBL615023
C004-C006-N006	510	CHEMBL615023
C004-C007-N007	511	CHEMBL615023
C004-C004-N002	513	CHEMBL615023
C001-C005-O006	515	CHEMBL615023
C002-C005-O007	516	CHEMBL615023
C004-C005-O003	517	CHEMBL615023
C005-C005-O002	519	CHEMBL615023
C005-C006-C007	521	CHEMBL615023
C001-C004-N005	523	CHEMBL615023
C002-C003-O001	535	CHEMBL615023
C001-C003-O002	536	CHEMBL615023
C004-C004-F002	537	CHEMBL615023
C003-C004-O005	540	CHEMBL615023
C003-C005-O006	541	CHEMBL615023
C003-C006-O007	542	CHEMBL615023
C003-C005-O004	545	CHEMBL615023
C003-C006-O005	546	CHEMBL615023
C003-C007-O006	547	CHEMBL615023
C003-C005-N004	552	CHEMBL615023
C003-C006-N005	553	CHEMBL615023
C003-C007-N006	554	CHEMBL615023
C005-F003-N004	556	CHEMBL615023
C001-C004-O005	557	CHEMBL615023
C002-C004-O006	558	CHEMBL615023
C003-C004-O007	559	CHEMBL615023
C004-C006-O004	561	CHEMBL615023
C004-C007-O005	562	CHEMBL615023
C004-C005-C007	564	CHEMBL615023
C001-C007-C007	565	CHEMBL615023
C001-C002-O001	572	CHEMBL615023
C001-C002-N001	573	CHEMBL615023
C002-C004-O004	576	CHEMBL615023
C002-C005-O005	577	CHEMBL615023
C002-C006-O006	578	CHEMBL615023
C002-C007-O005	580	CHEMBL615023
C002-C002-N004	584	CHEMBL615023
C002-C006-N004	586	CHEMBL615023
C002-C007-N005	587	CHEMBL615023
C005-F002-N003	589	CHEMBL615023
C001-C003-O004	590	CHEMBL615023
C002-C003-O005	591	CHEMBL615023
C003-C003-O006	592	CHEMBL615023
C005-N003-O002	593	CHEMBL615023
C003-C007-O004	594	CHEMBL615023
C001-C006-C006	595	CHEMBL615023
C001-C002-N003	598	CHEMBL615023
C001-C006-O005	619	CHEMBL615023
C001-C007-O006	621	CHEMBL615023
C001-C006-N005	626	CHEMBL615023
C001-C007-N006	627	CHEMBL615023
C005-F001-N004	629	CHEMBL615023
C001-C002-O003	630	CHEMBL615023
C002-C002-O004	631	CHEMBL615023
C005-N002-O003	632	CHEMBL615023
C003-C006-N003	633	CHEMBL615023
C003-C007-N004	635	CHEMBL615023
C001-C005-C005	636	CHEMBL615023
C002-N004-O002	638	CHEMBL615023
C002-N006-O004	640	CHEMBL615023
C002-N007-O007	643	CHEMBL615023
C004-N005-O007	654	CHEMBL615023
C004-N004-O002	663	CHEMBL615023
C005-C007-O002	665	CHEMBL615023
C006-C007-O001	668	CHEMBL615023
C006-C007-O003	669	CHEMBL615023
C006-C006-O002	670	CHEMBL615023
C007-C007-O002	673	CHEMBL615023
C004-N002-N006	687	CHEMBL615023
C005-F002-N007	688	CHEMBL615023
C004-N003-N007	689	CHEMBL615023
C004-C004-N001	690	CHEMBL615023
C004-N001-N005	693	CHEMBL615023
C005-C006-N001	697	CHEMBL615023
C005-C007-N002	698	CHEMBL615023
C004-C005-N003	700	CHEMBL615023
C006-C007-N001	702	CHEMBL615023
C006-C007-N003	703	CHEMBL615023
C007-C007-N002	708	CHEMBL615023
C005-F004-N001	716	CHEMBL615023
C004-C007-O003	722	CHEMBL615023
C005-N006-O001	723	CHEMBL615023
C005-N007-O002	724	CHEMBL615023
C005-C006-O003	727	CHEMBL615023
C005-C007-O004	729	CHEMBL615023
C001-C006-N007	732	CHEMBL615023
C002-C006-N006	733	CHEMBL615023
C002-C007-N007	736	CHEMBL615023
C001-C001-N002	737	CHEMBL615023
C002-C004-Cl002	742	CHEMBL615023
C004-C006-F002	773	CHEMBL615023
C003-C004-Cl001	781	CHEMBL615023
C*C*C-O	817	CHEMBL615023
C*C*C*C-O	819	CHEMBL615023
C-S	896	CHEMBL615023
C-C-C-C	909	CHEMBL615023
C-C-C-C-O	910	CHEMBL615023
C-C-C-C-C	912	CHEMBL615023
C-C-C-C-C-O	913	CHEMBL615023
C004-C004-C006	1097	CHEMBL615023
C004-C004-N004	1098	CHEMBL615023
C002-C005-N005	1105	CHEMBL615023
C003-C004-N005	1106	CHEMBL615023
C005-C005-C006	1108	CHEMBL615023
C002-C004-N004	1114	CHEMBL615023
C001-C005-N006	1116	CHEMBL615023
C005-C005-N006	1120	CHEMBL615023
C005-C006-N007	1121	CHEMBL615023
C004-C004-N006	1122	CHEMBL615023
C006-C006-O006	1124	CHEMBL615023
C006-C006-C006	1125	CHEMBL615023
C006-C007-C007	1126	CHEMBL615023
C004-C005-N007	1127	CHEMBL615023
C006-C007-O007	1129	CHEMBL615023
C005-O001-O004	1140	CHEMBL615023
C002-C003-O003	1142	CHEMBL615023
C002-C007-O007	1144	CHEMBL615023
C002-C002-O002	1146	CHEMBL615023
C005-O002-O005	1149	CHEMBL615023
C003-N003-O004	1152	CHEMBL615023
C005-O003-O006	1154	CHEMBL615023
C005-O004-O005	1171	CHEMBL615023
C005-O003-O004	1180	CHEMBL615023
C005-O005-O006	1190	CHEMBL615023
C005-C005-O006	1191	CHEMBL615023
C005-C006-O007	1192	CHEMBL615023
C005-O006-O007	1196	CHEMBL615023
C005-O002-O003	1205	CHEMBL615023
N005-O002-O003	1207	CHEMBL615023
C003-N005-O002	1208	CHEMBL615023
C003-N006-O003	1209	CHEMBL615023
C003-N007-O004	1210	CHEMBL615023
C005-O004-O007	1216	CHEMBL615023
C003-C003-S002	1223	CHEMBL615023
C002-C003-S001	1230	CHEMBL615023
C002-C003-S005	1234	CHEMBL615023
C002-O004-O004	1237	CHEMBL615023
C004-C005-S001	1238	CHEMBL615023
C003-C005-N006	1246	CHEMBL615023
C002-C004-S006	1255	CHEMBL615023
C002-O005-O005	1256	CHEMBL615023
C005-F005-N006	1275	CHEMBL615023
C003-C007-S004	1324	CHEMBL615023
C003-N001-N004	1327	CHEMBL615023
C003-N002-N005	1329	CHEMBL615023
C003-N003-N006	1331	CHEMBL615023
C003-N004-N007	1333	CHEMBL615023
C005-N002-O005	1345	CHEMBL615023
C005-C006-S001	1349	CHEMBL615023
C004-C006-N002	1350	CHEMBL615023
C004-C007-N003	1352	CHEMBL615023
C005-C006-N003	1357	CHEMBL615023
C002-C006-S004	1363	CHEMBL615023
C002-N007-O005	1365	CHEMBL615023
C002-O007-O007	1368	CHEMBL615023
C002-N003-O001	1385	CHEMBL615023
C001-C002-S003	1388	CHEMBL615023
C002-O003-O003	1391	CHEMBL615023
C003-C003-O004	1392	CHEMBL615023
C006-O003-O007	1393	CHEMBL615023
C001-C004-C004	1394	CHEMBL615023
N005-O002-O005	1403	CHEMBL615023
C006-N004-O002	1405	CHEMBL615023
C001-C002-S001	1416	CHEMBL615023
C001-C003-S002	1417	CHEMBL615023
C001-C004-S003	1419	CHEMBL615023
C002-C002-S002	1422	CHEMBL615023
C002-C003-S003	1424	CHEMBL615023
C006-O002-O004	1433	CHEMBL615023
C006-O003-O003	1434	CHEMBL615023
C006-O003-O005	1437	CHEMBL615023
C001-C003-C003	1438	CHEMBL615023
C004-O001-O003	1515	CHEMBL615023
C004-O002-O002	1517	CHEMBL615023
C004-O002-O006	1523	CHEMBL615023
C004-O003-O007	1525	CHEMBL615023
C006-O002-O006	1528	CHEMBL615023
C007-F001-N006	1533	CHEMBL615023
C007-F003-N006	1536	CHEMBL615023
C007-F003-N004	1542	CHEMBL615023
C007-F006-N001	1548	CHEMBL615023
C006-C006-F004	1549	CHEMBL615023
C-C-O-C	1554	CHEMBL615023
C-C-C-O-C	1555	CHEMBL615023
C-C-C-C-O-C	1556	CHEMBL615023
C-C-C-C-C-C-C-O	1566	CHEMBL615023
C-C-C-C-C-C-O	1571	CHEMBL615023
C-C-C-C-C-C-C	1580	CHEMBL615023
C-C-C-C-C-C	1589	CHEMBL615023
C-C=C	1614	CHEMBL615023
C-C-C-C-N-C-C-C	1626	CHEMBL615023
C-C-C-N-C	1635	CHEMBL615023
C-C-C-N-C-C	1637	CHEMBL615023
C-C-C-C-C-C-C-C	1640	CHEMBL615023
C-C-N-C	1642	CHEMBL615023
N-C-C=O	1654	CHEMBL615023
C-N-C-C=O	1664	CHEMBL615023
C-C-N-C-C	1667	CHEMBL615023
C-N-C=O	1683	CHEMBL615023
C-C-N-C=O	1703	CHEMBL615023
C004-C004-O004	2049	CHEMBL615023
C007-C007-C007	2068	CHEMBL615023
C006-C006-C007	2069	CHEMBL615023
C003-N006-O007	2074	CHEMBL615023
C005-C007-C007	2075	CHEMBL615023
C006-O005-O007	2081	CHEMBL615023
C005-C007-N004	2083	CHEMBL615023
C005-N002-N003	2086	CHEMBL615023
C005-N001-N004	2087	CHEMBL615023
C003-N004-O001	2088	CHEMBL615023
C005-N002-N007	2090	CHEMBL615023
C006-C007-N005	2099	CHEMBL615023
C002-O005-O007	2100	CHEMBL615023
C006-C006-N004	2102	CHEMBL615023
C002-O004-O006	2103	CHEMBL615023
C002-O003-O005	2105	CHEMBL615023
C005-N003-O004	2112	CHEMBL615023
C005-N004-O005	2113	CHEMBL615023
C*C*C*C-C-N-C	2124	CHEMBL615023
C*C*C*C-C-N-C-C	2125	CHEMBL615023
C*C*C-C-N-C	2127	CHEMBL615023
C*C*C-C-N-C-C	2128	CHEMBL615023
C*C-C-N-C	2133	CHEMBL615023
C*C-C-N-C-C	2134	CHEMBL615023
C-C-N-C-C-N	2141	CHEMBL615023
C-N-C-C-N	2147	CHEMBL615023
C-C-C-N-C-C-N-C	2150	CHEMBL615023
C-C-C-N-C-C-N	2157	CHEMBL615023
C-C-N-C-C-C-N	2164	CHEMBL615023
N-C-C-C=O	2172	CHEMBL615023
(C-C),(C-C),(C-N),xC	2300	CHEMBL615023
(N-C-C),(N-C-C),(N-C=O),xN	2313	CHEMBL615023
C004-N007-O005	2502	CHEMBL615023
C006-N001-N007	2503	CHEMBL615023
C006-N006-O004	2504	CHEMBL615023
C004-N004-N006	2508	CHEMBL615023
C006-N001-N005	2511	CHEMBL615023
C006-N002-N004	2512	CHEMBL615023
C003-C007-C007	2543	CHEMBL615023
C004-C006-C007	2544	CHEMBL615023
C005-C006-C006	2547	CHEMBL615023
C005-C005-C007	2552	CHEMBL615023
C006-N004-N006	2563	CHEMBL615023
C006-N007-O003	2599	CHEMBL615023
C007-C007-N006	2601	CHEMBL615023
C006-N003-N003	2602	CHEMBL615023
C002-N005-N007	2607	CHEMBL615023
C002-N004-N006	2611	CHEMBL615023
C002-N003-N005	2613	CHEMBL615023
C002-N002-N004	2615	CHEMBL615023
C002-N004-N004	2616	CHEMBL615023
C002-N001-N003	2617	CHEMBL615023
C002-N003-N003	2618	CHEMBL615023
C002-N001-N001	2619	CHEMBL615023
C-C-O-C-C	2625	CHEMBL615023
C-C-C-O-C-C	2627	CHEMBL615023
C-C-C-C-O-C-C	2628	CHEMBL615023
C-C-O-C-C-C-C-O	2629	CHEMBL615023
C-C-C-C-C-O-C-C	2632	CHEMBL615023
C-C-C-C-C-O-C=O	2643	CHEMBL615023
O-C-C-C-C-O	2645	CHEMBL615023
C*C-C-C-C	2696	CHEMBL615023
C*C*C-C-C-C	2697	CHEMBL615023
C*C-C-C	2711	CHEMBL615023
C005-O002-O007	3069	CHEMBL615023
C004-O005-O007	3070	CHEMBL615023
C004-O004-O006	3073	CHEMBL615023
O002-O004-O006	3078	CHEMBL615023
C004-O002-O004	3084	CHEMBL615023
C004-O003-O005	3086	CHEMBL615023
C-C*N	3545	CHEMBL615023
C*N	3548	CHEMBL615023
C*C*N	3552	CHEMBL615023
C005-C005-O007	3748	CHEMBL615023
C004-C006-O007	3755	CHEMBL615023
C004-C007-O006	3756	CHEMBL615023
C004-C007-S003	3786	CHEMBL615023
C002-C006-C007	3788	CHEMBL615023
C001-C006-S005	3794	CHEMBL615023
C002-C005-C006	3795	CHEMBL615023
C003-C005-C007	3796	CHEMBL615023
C001-C005-S004	3802	CHEMBL615023
C002-C004-C005	3803	CHEMBL615023
C003-C004-C006	3804	CHEMBL615023
C006-O002-S004	3813	CHEMBL615023
C002-C003-C004	3821	CHEMBL615023
C003-C003-C005	3822	CHEMBL615023
C002-C002-C003	3826	CHEMBL615023
C003-C006-O006	4077	CHEMBL615023
C003-C006-C006	4078	CHEMBL615023
C004-C007-O004	4079	CHEMBL615023
C004-C004-C007	4080	CHEMBL615023
C003-C005-O005	4081	CHEMBL615023
C004-C005-O006	4082	CHEMBL615023
C004-C005-C006	4084	CHEMBL615023
C003-C007-O005	4085	CHEMBL615023
C003-C005-C005	4086	CHEMBL615023
C004-C006-O005	4087	CHEMBL615023
C004-C006-O003	4088	CHEMBL615023
C003-C004-O004	4089	CHEMBL615023
C004-C004-O005	4090	CHEMBL615023
C004-C004-C005	4093	CHEMBL615023
C005-C005-C005	4094	CHEMBL615023
C005-C006-O004	4095	CHEMBL615023
C003-C006-O004	4096	CHEMBL615023
C003-C004-C004	4097	CHEMBL615023
C004-C005-O004	4098	CHEMBL615023
C005-C005-O005	4101	CHEMBL615023
C002-C003-O002	4117	CHEMBL615023
C002-C004-O003	4118	CHEMBL615023
C003-C004-O002	4131	CHEMBL615023
C003-C005-O003	4133	CHEMBL615023
C004-C004-O003	4138	CHEMBL615023
C005-O004-O004	4142	CHEMBL615023
C003-C003-C003	4148	CHEMBL615023
C*C*C*C*C	4183	CHEMBL615023
C*C*C*C-C*C	4200	CHEMBL615023
C*C*C*C-C*C*C	4201	CHEMBL615023
C*C*C-C*C	4205	CHEMBL615023
C*C*C-C*C*C	4206	CHEMBL615023
C*C-C*C	4213	CHEMBL615023
C-C*C-C	4253	CHEMBL615023
(C-C-C),(C-N-C),(C-N-C),xC	4438	CHEMBL615023
(C-C-C-C),(C-C-N-C),(C-C-N-C),xC	4454	CHEMBL615023
C*C*C-C*C*C-C	4987	CHEMBL615023
C*C*C*C-S	5187	CHEMBL615023
C*C*C-S	5196	CHEMBL615023
C*C*C-S-C	5198	CHEMBL615023
C*C-S	5206	CHEMBL615023
(C*C*C),(C*C*C),(C*C-S),xC	5342	CHEMBL615023
(C*C),(C*C),(C-S),xC	5348	CHEMBL615023
C005-N002-S007	5447	CHEMBL615023
C-C*C-C=O	5548	CHEMBL615023
C*C*C*N	5954	CHEMBL615023
C004-N006-O007	6110	CHEMBL615023
C005-N007-O004	6115	CHEMBL615023
C003-N004-S003	6123	CHEMBL615023
C003-N006-S003	6463	CHEMBL615023
C-N-C-C*N	6662	CHEMBL615023
C*C-C*C*C-C-N	6675	CHEMBL615023
C*C*C-C*C*C-C-N	6677	CHEMBL615023
C*C*C-C*N*C	6707	CHEMBL615023
C*C*C-C*N*C-N	6708	CHEMBL615023
C*C*C-C*N*C-N-C	6709	CHEMBL615023
C*C-C*N*C	6756	CHEMBL615023
C*C-C*N*C-N	6757	CHEMBL615023
C*C-C*N*C-N-C	6758	CHEMBL615023
C*C-C*N*C-N-C*C	6759	CHEMBL615023
C*C*N*C	6770	CHEMBL615023
C*N*C-N	6776	CHEMBL615023
C*N*C-N-C	6777	CHEMBL615023
C*C-N-C*N*C	6778	CHEMBL615023
C*C*C-N-C*N*C	6779	CHEMBL615023
C*C*C*C-N-C*N*C	6780	CHEMBL615023
N*C-N	6784	CHEMBL615023
C-N-C*N	6785	CHEMBL615023
C*C-N-C*N	6786	CHEMBL615023
C*C*C-N-C*N	6787	CHEMBL615023
C*C*C*C-N-C*N	6788	CHEMBL615023
C001-N006-N007	7077	CHEMBL615023
C002-C006-N007	7078	CHEMBL615023
C001-C007-N007	7079	CHEMBL615023
C003-C005-N007	7083	CHEMBL615023
C003-C006-N006	7086	CHEMBL615023
C002-C004-N005	7088	CHEMBL615023
C004-C004-N007	7089	CHEMBL615023
C003-C004-N006	7091	CHEMBL615023
C004-C005-N006	7095	CHEMBL615023
C003-N005-N007	7096	CHEMBL615023
C003-N002-N004	7098	CHEMBL615023
N003-N004-N006	7100	CHEMBL615023
C005-C005-N005	7111	CHEMBL615023
C002-C003-N002	7120	CHEMBL615023
C003-C004-N004	7122	CHEMBL615023
C004-N005-O004	7133	CHEMBL615023
C001-C004-N004	7140	CHEMBL615023
C006-N001-N006	7141	CHEMBL615023
C006-C006-N003	7145	CHEMBL615023
C006-N002-N005	7152	CHEMBL615023
F002-N005-N007	7163	CHEMBL615023
C007-F005-N004	7165	CHEMBL615023
C007-F004-N003	7166	CHEMBL615023
C005-F001-N006	7172	CHEMBL615023
C005-F003-N006	7176	CHEMBL615023
C003-C006-N004	7508	CHEMBL615023
C006-C007-F005	8057	CHEMBL615023
C004-C004-N005	10064	CHEMBL615023
C*C*C-C*N*C*C	10684	CHEMBL615023
C*C*C*N*C-C*C*C	10685	CHEMBL615023
C*C*C*N*C-C*C	10688	CHEMBL615023
C*C*C*N*C-C	10697	CHEMBL615023
(C*N),(C*N),(C-C),xC	13177	CHEMBL615023
C003-N004-N004	14759	CHEMBL615023
C003-N003-N003	14761	CHEMBL615023
F002-N005-N005	21093	CHEMBL615023
C*C*C*C*N*C-C	24369	CHEMBL615023
[truncated: 2 more rows]

## Sheet: Table S3
Table S3. Performance on machine learning models for HOS, MG63, SAOS2 and U2OS cell lines.
IMPUT										OUTPUT
Cell lines	Ta	Eb	Fit Fuction	FitMetric	Sol_per_pop	Prob_mutation	SVM_generations	ISIDA final descriptors (n)	V final	GA-CV (BCR)	AC	SN	SPc
HOS	184	62	ML	BCR	50	0.4	30	43	61	0.731311	0.836066	0.806452	0.866667
HOS	184	62	RF	BCR	50	0.4	30	34	58	0.768275	0.827586	0.793103	0.862069
HOS	184	62	NN	BCR	50	0.4	30	33	60	0.792567	0.783333	0.8	0.766667
HOS	184	62	XGBoost	BCR	50	0.4	30	26	60	0.789963	0.833333	0.806452	0.862069
HOS	184	62	DTREE	BCR	50	0.4	30	33	60	0.826144	0.75	0.7	0.8
HOS	184	62	KNN	BCR	50	0.4	30	27	60	0.822761	0.766667	0.733333	0.8
MG63	64	22	ML	BCR	20	0.4	20	101	17	0.483914	0.882353	0.875	0.888889
MG63	64	22	RF	BCR	20	0.4	20	19	21	0.612433	0.666667	0.7	0.636364
MG63	64	22	NN	BCR	20	0.4	20	28	20	0.634247	0.65	0.666667	0.636364
MG63	64	22	XGBoost	BCR	20	0.4	20	24	60	0.826334	0.733333	0.633333	0.833333
MG63	64	22	DTREE	BCR	20	0.4	20	25	20	0.545418	0.65	0.555556	0.727273
MG63	64	22	KNN	BCR	20	0.4	20	25	22	0.545884	0.833333	0.777778	0.888889
SAOS2	98	32	ML	BCR	50	0.4	30	21	31	0.596955	0.741935	0.733333	0.75
SAOS2	98	32	RF	BCR	50	0.4	30	80	29	0.552362	0.793103	0.857143	0.733333
SAOS2	98	32	NN	BCR	50	0.4	30	32	31	0.593469	0.709677	0.733333	0.6875
SAOS2	98	32	XGBoost	BCR	50	0.4	30	33	30	0.598201	0.741935	0.666667	0.8125
SAOS2	98	32	DTREE	BCR	50	0.4	30	31	29	0.568895	0.793103	0.866667	0.714286
SAOS2	98	32	KNN	BCR	50	0.4	30	85	24	0.558629	0.833333	0.923077	0.727273
U2OS	216	72	ML	BCR	50	0.4	30	81	70	0.718112	0.885714	0.882353	0.888889
U2OS	216	72	RF	BCR	50	0.4	30	29	70	0.745732	0.857143	0.852941	0.861111
U2OS	216	72	NN	BCR	50	0.4	30	38	69	0.742823	0.811594	0.823529	0.8
U2OS	216	72	XGBoost	BCR	50	0.4	30	30	70	0.738413	0.757143	0.823529	0.694444
U2OS	216	72	DTREE	BCR	50	0.4	30	19	71	0.700451	0.760563	0.857143	0.666667
U2OS	216	72	KNN	BCR	50	0.4	30	32	70	0.732351	0.857143	0.852941	0.861111
aT = Number of trained compounds for modeling. bV = Number of compounds used in external validation.cMetrics for external validation

## Sheet: Table S4
Table S4. Ranking and desirability values of drugs repositioned by the multi-objective model.
Rank	Desirability values	DrugBank ID
1	0.868316	DB06287
2	0.865855	DB01229
3	0.861825	DB00877
4	0.858424	DB01590
5	0.855389	DB06772
6	0.850648	DB01248
7	0.84301	DB00602
8	0.841636	DB01045
9	0.832176	DB00864
10	0.820233	DB00337
11	0.801637	DB00778
12	0.800298	DB00932
13	0.797403	DB01211
14	0.795656	DB00595
15	0.794906	DB00199
16	0.793778	DB01319
17	0.792112	DB01201
18	0.791268	DB00254
19	0.787571	DB00759
20	0.784441	DB13179
21	0.7803	DB01017
22	0.779214	DB11431
23	0.776517	DB01067
24	0.771554	DB01249
25	0.76775	DB01251
26	0.766142	DB00503
27	0.766013	DB00781
28	0.765409	DB00701
29	0.764336	DB11748
30	0.761994	DB00222
31	0.75974	DB00931
32	0.759714	DB09097
33	0.756553	DB00803
34	0.755161	DB00035
35	0.754663	DB01605
36	0.752265	DB09093
37	0.751699	DB06825
38	0.750751	DB09065
39	0.747561	DB01601
40	0.745232	DB01058
41	0.743012	DB12035
42	0.742927	DB01152
43	0.742584	DB01599
44	0.741265	DB06145
45	0.741162	DB08874
46	0.738419	DB00007
47	0.738254	DB01604
48	0.737666	DB06196
49	0.737354	DB02638
50	0.736563	DB06810
51	0.736101	DB09296
52	0.73556	DB00377
53	0.73527	DB12455
54	0.735014	DB01301
55	0.734148	DB06702
56	0.731091	DB01264
57	0.729434	DB00385
58	0.729248	DB06211
59	0.728732	DB06228
60	0.727741	DB09156
61	0.727668	DB01139
62	0.725566	DB00115
63	0.725233	DB11586
64	0.724896	DB09313
65	0.723703	DB01066
66	0.723489	DB00256
67	0.722678	DB01016
68	0.721463	DB12015
69	0.721049	DB08903
70	0.721007	DB09270
71	0.720811	DB14642
72	0.720458	DB00210
73	0.719563	DB06755
74	0.718084	DB00948
75	0.718055	DB01591
76	0.716818	DB01602
77	0.716436	DB00746
78	0.716349	DB04843
79	0.715725	DB00137
80	0.714784	DB00923
81	0.713945	DB00527
82	0.713273	DB01116
83	0.713165	DB09134
84	0.713075	DB09135
85	0.71292	DB11705
86	0.711388	DB00694
87	0.71097	DB00601
88	0.710451	DB06206
89	0.71018	DB08966
90	0.709546	DB03310
91	0.708742	DB11176
92	0.70826	DB11190
93	0.707437	DB12343
94	0.707403	DB12407
95	0.707078	DB01362
96	0.706686	DB00303
97	0.705898	DB12938
98	0.705387	DB01329
99	0.705245	DB13273
100	0.704881	DB01369
101	0.704555	DB00204
102	0.702949	DB04845
103	0.702714	DB14725
104	0.7023	DB01330
105	0.702037	DB01327
106	0.702006	DB06218
107	0.701725	DB00391
108	0.701102	DB00666
109	0.700794	DB04820
110	0.700779	DB14082
111	0.700435	DB08890
112	0.700361	DB01061
113	0.699146	DB08439
114	0.69906	DB01177
115	0.6981	DB12329
116	0.696792	DB01326
117	0.69678	DB01627
118	0.696769	DB09376
119	0.696732	DB00456
120	0.696708	DB00836
121	0.69625	DB00814
122	0.69559	DB13166
123	0.693114	DB11761
124	0.693054	DB08947
125	0.692747	DB00445
126	0.692747	DB00997
127	0.692712	DB09120
128	0.692712	DB06774
129	0.692147	DB09075
130	0.691715	DB00739
131	0.691613	DB13248
132	0.690506	DB09059
133	0.69037	DB00618
134	0.689717	DB05271
135	0.689365	DB09297
136	0.68931	DB12865
137	0.688261	DB04898
138	0.688163	DB01072
139	0.687348	DB11995
140	0.687243	DB12278
141	0.687198	DB06274
142	0.685974	DB00143
143	0.685837	DB01607
144	0.68557	DB09026
145	0.685562	DB01764
146	0.685557	DB09102
147	0.684807	DB11732
148	0.684775	DB06820
149	0.684696	DB06209
150	0.684508	DB01186
151	0.684424	DB13444
152	0.68429	DB01194
153	0.684026	DB00906
154	0.683979	DB11718
155	0.68381	DB01205
156	0.683776	DB01190
157	0.683306	DB00644
158	0.682464	DB00535
159	0.682449	DB01062
160	0.682217	DB00216
161	0.681957	DB08933
162	0.681806	DB01282
163	0.68116	DB09487
164	0.680989	DB04953
165	0.680331	DB00580
166	0.680315	DB09570
167	0.680048	DB08967
168	0.679819	DB09330
169	0.678989	DB00319
170	0.678338	DB13284
171	0.676806	DB08815
172	0.676685	DB01623
173	0.676674	DB08897
174	0.676414	DB06788
175	0.675991	DB00220
176	0.675929	DB04880
177	0.675791	DB06590
178	0.675761	DB00705
179	0.67507	DB01393
180	0.675041	DB13532
181	0.674571	DB04835
182	0.673705	DB01051
183	0.673286	DB00889
184	0.673229	DB00207
185	0.672213	DB11575
186	0.672092	DB00638
187	0.671021	DB00606
188	0.670759	DB00469
189	0.670647	DB00905
190	0.670163	DB01227
191	0.669302	DB01268
192	0.66803	DB09534
193	0.667814	DB01328
194	0.667495	DB11653
195	0.665916	DB06725
196	0.665791	DB11989
197	0.665193	DB01081
198	0.665097	DB01501
199	0.664913	DB00520
200	0.66488	DB00340
201	0.664441	DB00006
202	0.664218	DB01233
203	0.664096	DB00554
204	0.663567	DB13247
205	0.662903	DB00689
206	0.662555	DB11613
207	0.662429	DB08942
208	0.662334	DB05316
209	0.661526	DB01083
210	0.661336	DB00444
211	0.661057	DB08865
212	0.660696	DB00690
213	0.660554	DB11855
214	0.660387	DB00799
215	0.658652	DB00493
216	0.658474	DB01091
217	0.657482	DB00533
218	0.657309	DB01331
219	0.656985	DB13256
220	0.656762	DB01228
221	0.656627	DB01035
222	0.656505	DB09136
223	0.656098	DB00562
224	0.655591	DB00760
225	0.654459	DB11577
226	0.654241	DB00777
227	0.654231	DB09074
228	0.653842	DB01621
229	0.653555	DB00345
230	0.653283	DB14568
231	0.653202	DB08912
232	0.652935	DB06016
233	0.652627	DB06202
234	0.652571	DB00343
235	0.651818	DB11901
236	0.651226	DB00219
237	0.650343	DB00246
238	0.650302	DB00659
239	0.649804	DB12026
240	0.649762	DB00950
241	0.649391	DB01063
242	0.649041	DB00671
243	0.648469	DB00611
244	0.648283	DB01171
245	0.648105	DB13879
246	0.647787	DB06589
247	0.647488	DB01416
248	0.647349	DB00641
249	0.64666	DB01224
250	0.646564	DB11260
251	0.646293	DB13213
252	0.646238	DB11231
253	0.646051	DB13867
254	0.645737	DB04918
255	0.645474	DB00308
256	0.645143	DB12127
257	0.6445	DB00211
258	0.644377	DB11611
259	0.644372	DB00952
260	0.64433	DB00773
261	0.644213	DB04574
262	0.64387	DB00290
263	0.643739	DB06403
264	0.643428	DB01409
265	0.642803	DB00208
266	0.642117	DB11185
267	0.641931	DB09220
268	0.640587	DB12371
269	0.640475	DB09142
270	0.640274	DB00209
271	0.640136	DB01348
272	0.639917	DB08931
273	0.639804	DB00613
274	0.639559	DB01150
275	0.639306	DB06791
276	0.639212	DB00027
277	0.639174	DB13074
278	0.63895	DB00833
279	0.638943	DB00679
280	0.638199	DB01060
281	0.638112	DB00447
282	0.638003	DB01332
283	0.637845	DB13878
284	0.637341	DB00869
285	0.635699	DB00680
286	0.635681	DB11362
287	0.63567	DB00227
288	0.635117	DB06626
289	0.634681	DB09090
290	0.634543	DB01597
291	0.634525	DB00927
292	0.634447	DB00332
293	0.634212	DB08873
294	0.634116	DB00229
295	0.634033	DB01140
296	0.63398	DB00372
297	0.633826	DB09421
298	0.633656	DB00795
299	0.633194	DB00567
300	0.633176	DB00695
301	0.633029	DB00482
302	0.632794	DB01144
303	0.632067	DB09319
304	0.631855	DB00403
305	0.631835	DB06823
306	0.631773	DB01325
307	0.631548	DB14033
308	0.631241	DB00080
309	0.631122	DB00104
310	0.63101	DB11842
311	0.630721	DB00619
312	0.630626	DB06595
313	0.63041	DB01145
314	0.628562	DB06480
315	0.628425	DB01608
316	0.628008	DB00976
317	0.627954	DB13853
318	0.627729	DB14723
319	0.62768	DB00310
320	0.627119	DB00834
321	0.626926	DB08867
322	0.626921	DB08881
323	0.626645	DB01014
324	0.626599	DB06803
325	0.626412	DB09079
326	0.626247	DB01413
327	0.625514	DB00585
328	0.625251	DB11574
329	0.624859	DB11742
330	0.624811	DB11591
331	0.624565	DB00414
332	0.624257	DB01415
333	0.623805	DB01148
334	0.623632	DB12001
335	0.623368	DB01244
336	0.623312	DB01178
337	0.622677	DB00656
338	0.622081	DB00561
339	0.62148	DB01122
340	0.621367	DB11753
341	0.621021	DB01184
342	0.620942	DB01263
343	0.620396	DB00274
344	0.620376	DB11979
345	0.619884	DB00430
346	0.619877	DB00845
347	0.619536	DB01022
348	0.619466	DB13279
349	0.619316	DB00913
350	0.619248	DB11963
351	0.619092	DB01128
352	0.618455	DB01783
353	0.618407	DB01000
354	0.617844	DB00933
355	0.617733	DB00605
356	0.617718	DB09357
357	0.617356	DB00267
358	0.617354	DB08916
359	0.617061	DB00560
360	0.617044	DB09076
361	0.616486	DB06212
362	0.616404	DB09268
363	0.616017	DB00921
364	0.615843	DB08930
365	0.615839	DB00774
366	0.615619	DB04841
367	0.615348	DB06335
368	0.615169	DB00450
369	0.614842	DB01180
370	0.614357	DB09040
371	0.613892	DB14674
372	0.613751	DB00568
373	0.613485	DB11760
374	0.613116	DB00708
375	0.612893	DB15477
376	0.612572	DB09300
377	0.61256	DB01107
378	0.612057	DB00681
379	0.61182	DB00293
380	0.611769	DB00979
381	0.611717	DB01226
382	0.611036	DB01021
383	0.610961	DB00479
384	0.609768	DB00850
385	0.609681	DB01254
386	0.609506	DB00665
387	0.609102	DB01196
388	0.608936	DB01112
389	0.608882	DB01036
390	0.608695	DB01065
391	0.608611	DB04908
392	0.608542	DB00232
393	0.608525	DB09272
394	0.607539	DB06268
395	0.607082	DB00589
396	0.607052	DB00802
397	0.606819	DB00245
398	0.606498	DB00354
399	0.606396	DB12492
400	0.606185	DB01212
401	0.606158	DB00578
402	0.605904	DB09143
403	0.605876	DB09053
404	0.605855	DB15091
405	0.605819	DB00486
406	0.605796	DB01238
407	0.605547	DB01624
408	0.605512	DB01606
409	0.60538	DB00857
410	0.605091	DB12500
411	0.605017	DB00420
412	0.60454	DB11799
413	0.604392	DB04890
414	0.60378	DB12710
415	0.603756	DB01232
416	0.603452	DB01154
417	0.603438	DB01176
418	0.60342	DB00342
419	0.603185	DB00876
420	0.603108	DB00415
421	0.603064	DB01089
422	0.600898	DB00433
423	0.600303	DB11633
424	0.600126	DB12473
425	0.599801	DB00607
426	0.599191	DB09552
427	0.599156	DB11315
428	0.59788	DB00436
429	0.597876	DB00490
430	0.597843	DB04931
431	0.597459	DB00732
432	0.597459	DB00565
433	0.59728	DB00980
434	0.597168	DB06794
435	0.597026	DB00392
436	0.597003	DB01625
437	0.596931	DB00808
438	0.596425	DB00800
439	0.596393	DB00528
440	0.595733	DB00872
441	0.595557	DB04876
442	0.595317	DB00839
443	0.595055	DB00947
444	0.594799	DB12867
445	0.59469	DB09071
446	0.594343	DB00940
447	0.594341	DB00737
448	0.59391	DB06691
449	0.593885	DB12615
450	0.59369	DB00524
451	0.593548	DB00713
452	0.593519	DB01069
453	0.593062	DB13751
454	0.592895	DB09082
455	0.592829	DB00608
456	0.592673	DB06813
457	0.592651	DB08936
458	0.592649	DB08906
459	0.591765	DB01336
460	0.591765	DB00416
461	0.591475	DB01418
462	0.591419	DB00557
463	0.591288	DB00880
464	0.591288	DB00999
465	0.590812	DB04826
466	0.590719	DB04813
467	0.590491	DB00925
468	0.59036	DB06282
469	0.59036	DB00341
470	0.590121	DB00518
471	0.590094	DB12523
472	0.589333	DB04846
473	0.588967	DB01153
474	0.588086	DB12020
475	0.587728	DB01120
476	0.587488	DB00409
477	0.587386	DB13801
478	0.586071	DB01007
479	0.585857	DB00383
480	0.585458	DB13292
481	0.585415	DB00975
482	0.585024	DB11184
483	0.58477	DB04743
484	0.584738	DB00724
485	0.584513	DB00682
486	0.58431	DB00314
487	0.583927	DB09019
488	0.583126	DB06809
489	0.582985	DB00460
490	0.582811	DB01204
491	0.582768	DB09225
492	0.582737	DB00563
493	0.582219	DB00301
494	0.582189	DB00792
495	0.582054	DB06176
496	0.582012	DB01106
497	0.581829	DB01146
498	0.581823	DB12130
499	0.581425	DB13170
500	0.581422	DB00477
501	0.581308	DB00758
502	0.58072	DB09099
503	0.580253	DB00809
504	0.580183	DB00912
505	0.579473	DB01278
506	0.579459	DB00615
507	0.579001	DB01611
508	0.578792	DB01320
509	0.578566	DB01199
510	0.578216	DB01559
511	0.578208	DB00569
512	0.578185	DB01220
513	0.578058	DB00588
514	0.57804	DB00989
515	0.578006	DB05057
516	0.57789	DB11125
517	0.577865	DB08895
518	0.577781	DB06290
519	0.577758	DB00918
520	0.577744	DB08988
521	0.577701	DB04570
522	0.577644	DB00014
523	0.577619	DB00875
524	0.57636	DB01587
525	0.576283	DB00669
526	0.575868	DB06594
527	0.575835	DB00424
528	0.575835	DB00572
529	0.575806	DB01582
530	0.575408	DB05528
531	0.574917	DB14001
532	0.574634	DB06787
533	0.574486	DB00626
534	0.57327	DB00775
535	0.573118	DB01195
536	0.573082	DB08828
537	0.572871	DB09291
538	0.572845	DB05351
539	0.572845	DB00448
540	0.57276	DB01026
541	0.572757	DB11644
542	0.572748	DB00782
543	0.572048	DB01299
544	0.571753	DB01041
545	0.571733	DB11817
546	0.571579	DB14554
547	0.571408	DB00266
548	0.571256	DB06729
549	0.570614	DB00370
550	0.570522	DB13682
551	0.570338	DB08949
552	0.569917	DB08864
553	0.569399	DB14200
554	0.568921	DB13125
555	0.568684	DB00333
556	0.568608	DB08882
557	0.568574	DB00471
558	0.568425	DB00673
559	0.568126	DB00480
560	0.56801	DB09133
561	0.567797	DB06821
562	0.567592	DB00637
563	0.567383	DB09030
564	0.567359	DB00888
565	0.567055	DB01147
566	0.566989	DB01298
567	0.566646	DB14202
568	0.566463	DB00697
569	0.566339	DB00664
570	0.566049	DB00887
571	0.566026	DB08958
572	0.565743	DB00353
573	0.565419	DB08899
574	0.565312	DB01217
575	0.564977	DB09068
576	0.56486	DB13766
577	0.564844	DB01261
578	0.564783	DB01324
579	0.564247	DB14002
580	0.564029	DB00549
581	0.563914	DB00247
582	0.563254	DB01581
583	0.563164	DB13267
584	0.562905	DB00711
585	0.562742	DB06413
586	0.562742	DB00745
587	0.562516	DB13520
588	0.56224	DB00881
589	0.561623	DB11823
590	0.561623	DB01221
591	0.56142	DB11691
592	0.561415	DB01246
593	0.561083	DB00652
594	0.559842	DB00364
595	0.558917	DB00970
596	0.558793	DB01407
597	0.558744	DB00798
598	0.558611	DB11279
599	0.558321	DB01129
600	0.558287	DB06795
601	0.558271	DB00454
602	0.558197	DB01018
603	0.558147	DB08827
604	0.557697	DB00575
605	0.557319	DB00298
606	0.557054	DB11793
607	0.556906	DB11967
608	0.556738	DB00106
609	0.556597	DB00807
610	0.556048	DB11327
611	0.555886	DB01253
612	0.555592	DB13269
613	0.555414	DB12364
614	0.554945	DB00499
615	0.554466	DB00239
616	0.554463	DB00252
617	0.554246	DB01256
618	0.553924	DB11256
619	0.553849	DB00639
620	0.553686	DB00278
621	0.553516	DB00902
622	0.55351	DB11581
623	0.552917	DB06742
624	0.552888	DB01656
625	0.552851	DB13268
626	0.552841	DB01011
627	0.552643	DB01179
628	0.552608	DB00261
629	0.552583	DB01084
630	0.551189	DB00413
631	0.551099	DB01239
632	0.550291	DB00158
633	0.550203	DB13928
634	0.550093	DB12301
635	0.549953	DB00646
636	0.549945	DB09064
637	0.549849	DB00863
638	0.549344	DB00941
639	0.54857	DB00734
640	0.548485	DB01544
641	0.548397	DB04930
642	0.548125	DB00213
643	0.547371	DB00163
644	0.547371	DB14476
645	0.54727	DB01078
646	0.547244	DB00793
647	0.546935	DB01267
648	0.546562	DB00196
649	0.546253	DB01333
650	0.546248	DB00398
651	0.546023	DB04855
652	0.545967	DB00953
653	0.545949	DB13167
654	0.545727	DB00421
655	0.545655	DB08910
656	0.545417	DB02925
657	0.544547	DB00891
658	0.544381	DB00118
659	0.544152	DB00791
660	0.544145	DB09056
661	0.543921	DB01149
662	0.54329	DB12728
663	0.543048	DB06684
664	0.542978	DB12332
665	0.542747	DB14638
666	0.542055	DB08799
667	0.541809	DB06717
668	0.541685	DB01124
669	0.541277	DB01628
670	0.541127	DB08893
671	0.541092	DB05521
672	0.540945	DB01104
673	0.540775	DB00376
674	0.540417	DB00183
675	0.540361	DB09355
676	0.540187	DB06817
677	0.539972	DB00307
678	0.539663	DB14019
679	0.539645	DB11791
680	0.53901	DB00355
681	0.538969	DB00346
682	0.538902	DB13258
683	0.538606	DB11583
684	0.538478	DB00188
685	0.538029	DB01698
686	0.537823	DB06410
687	0.537787	DB00647
688	0.53771	DB09374
689	0.537062	DB00426
690	0.536906	DB06147
691	0.536477	DB00485
692	0.536403	DB01053
693	0.536403	DB09320
694	0.536263	DB01382
695	0.536152	DB00555
696	0.535977	DB01284
697	0.53584	DB00910
698	0.535613	DB14569
699	0.535418	DB13274
700	0.535413	DB00153
701	0.535302	DB09042
702	0.535297	DB04837
703	0.535295	DB00284
704	0.535283	DB14174
705	0.534719	DB06216
706	0.534667	DB01070
707	0.53459	DB00735
708	0.534555	DB00244
709	0.534514	DB00955
710	0.534502	DB00675
711	0.534232	DB01127
712	0.534118	DB13306
713	0.53371	DB00050
714	0.533671	DB00166
715	0.533396	DB00091
716	0.533166	DB06769
717	0.532409	DB00964
718	0.53208	DB00442
719	0.531971	DB00813
720	0.531553	DB00358
721	0.531476	DB00826
722	0.531215	DB06150
723	0.531146	DB12978
724	0.531011	DB00582
725	0.531001	DB08883
726	0.530546	DB12808
727	0.529857	DB00715
728	0.52966	DB01133
729	0.529535	DB11594
730	0.529213	DB09183
731	0.529203	DB00629
732	0.528967	DB00972
733	0.528743	DB00198
734	0.528401	DB01168
735	0.528176	DB01243
736	0.527908	DB01096
737	0.527908	DB08869
738	0.527885	DB00820
739	0.527823	DB12825
740	0.527705	DB13872
741	0.527581	DB00829
742	0.527095	DB04794
743	0.526802	DB00634
744	0.526184	DB00263
745	0.526163	DB01032
746	0.525927	DB00359
747	0.525766	DB00579
748	0.52564	DB01987
749	0.525427	DB13282
750	0.525294	DB00449
751	0.525267	DB09343
752	0.52507	DB01247
753	0.524754	DB00686
754	0.524423	DB00903
755	0.524308	DB13345
756	0.524039	DB09346
757	0.523544	DB01042
758	0.523521	DB00672
759	0.523378	DB14173
760	0.523332	DB00514
761	0.523257	DB11590
762	0.522846	DB11275
763	0.521816	DB01015
764	0.521615	DB00152
765	0.521612	DB14099
766	0.521438	DB00576
767	0.521396	DB01218
768	0.521018	DB11273
769	0.520305	DB02300
770	0.519865	DB13720
771	0.519707	DB00650
772	0.519707	DB11596
773	0.519454	DB06762
774	0.518161	DB12532
775	0.516256	DB11115
776	0.516204	DB01141
777	0.516163	DB11274
778	0.516062	DB13781
779	0.515737	DB00772
780	0.515675	DB00504
781	0.515285	DB11986
782	0.515188	DB00271
783	0.515017	DB04711
784	0.514669	DB09292
785	0.514243	DB09274
786	0.513184	DB00320
787	0.512721	DB11921
788	0.512281	DB00489
789	0.51208	DB04946
790	0.511246	DB00206
791	0.510837	DB00186
792	0.510505	DB09084
793	0.509729	DB01156
794	0.509669	DB11089
795	0.509519	DB00251
796	0.509278	DB05676
797	0.509232	DB00291
798	0.50904	DB11915
799	0.508964	DB09324
800	0.508613	DB00962
801	0.508463	DB12667
802	0.508329	DB01193
803	0.50826	DB01216
804	0.507584	DB00231
805	0.507471	DB01012
806	0.507234	DB01589
807	0.506938	DB11730
808	0.506523	DB00259
809	0.505403	DB00609
810	0.505037	DB00406
811	0.50473	DB00283
812	0.504478	DB11560
813	0.504255	DB06154
814	0.504214	DB09063
815	0.504167	DB06775
816	0.504021	DB06654
817	0.503921	DB00400
818	0.503875	DB04839
819	0.503821	DB14075
820	0.50321	DB11994
821	0.502924	DB00747
822	0.502914	DB01126
823	0.502737	DB01090
824	0.502371	DB00969
825	0.502174	DB12792
826	0.501949	DB00973
827	0.501851	DB09299
828	0.501369	DB00197
829	0.50135	DB11609
830	0.501096	DB09048
831	0.500777	DB00427
832	0.500728	DB11181
833	0.500695	DB00431
834	0.500634	DB13337
835	0.499998	DB00412
836	0.499809	DB11978
837	0.499768	DB00175
838	0.499512	DB00481
839	0.499394	DB00899
840	0.499197	DB01068
841	0.499045	DB00248
842	0.498802	DB00805
843	0.498772	DB00821
844	0.498066	DB01616
845	0.497709	DB00417
846	0.497429	DB06699
847	0.497356	DB00408
848	0.497046	DB09061
849	0.497025	DB09265
850	0.496895	DB00738
851	0.496877	DB11942
852	0.496821	DB03615
853	0.496599	DB01138
854	0.496467	DB12267
855	0.496082	DB09067
856	0.495837	DB11363
857	0.495831	DB01110
858	0.495761	DB01200
859	0.495558	DB14201
860	0.494569	DB06402
861	0.494336	DB00688
862	0.494274	DB11602
863	0.494065	DB00401
864	0.493921	DB14185
865	0.493753	DB00885
866	0.493598	DB09167
867	0.493584	DB04948
868	0.493333	DB00907
869	0.492859	DB01588
870	0.492789	DB01117
871	0.492476	DB00468
872	0.49227	DB04911
873	0.492168	DB00696
874	0.492129	DB00623
875	0.492103	DB00475
876	0.491975	DB06119
877	0.491897	DB11632
878	0.491818	DB00908
879	0.49165	DB00645
880	0.491218	DB00350
881	0.490527	DB08943
882	0.490487	DB04871
883	0.490366	DB04703
884	0.48991	DB08934
885	0.4899	DB00698
886	0.489419	DB04842
887	0.489313	DB01598
888	0.488924	DB01006
889	0.488674	DB01167
890	0.488114	DB12141
891	0.48779	DB00831
892	0.487566	DB06608
893	0.487447	DB00842
894	0.487065	DB00801
895	0.48674	DB00604
896	0.486693	DB11155
897	0.486423	DB00362
898	0.486387	DB00276
899	0.486323	DB05294
900	0.486282	DB00757
901	0.486064	DB00496
902	0.486016	DB00543
903	0.485981	DB04821
904	0.485916	DB00234
905	0.485882	DB11332
906	0.485815	DB13270
907	0.485777	DB15465
908	0.485479	DB14627
909	0.485122	DB08907
910	0.48479	DB01337
911	0.484622	DB01173
912	0.484619	DB00512
913	0.484397	DB00200
914	0.484117	DB00501
915	0.484105	DB00628
916	0.483892	DB01231
917	0.483524	DB01100
918	0.483296	DB12147
919	0.482928	DB00508
920	0.482211	DB00897
921	0.482042	DB00438
922	0.481836	DB00464
923	0.481836	DB11328
924	0.481651	DB00622
925	0.481347	DB13288
926	0.481233	DB00691
927	0.481132	DB13219
928	0.481043	DB11951
929	0.481018	DB08995
930	0.480749	DB11336
931	0.480738	DB01074
932	0.480037	DB06144
933	0.479952	DB06605
934	0.479761	DB08875
935	0.479606	DB01002
936	0.479606	DB00297
937	0.479303	DB05015
938	0.479095	DB00236
939	0.479044	DB14763
940	0.479028	DB01403
941	0.478858	DB01436
942	0.478255	DB00136
943	0.477919	DB05239
944	0.477857	DB11828
945	0.477696	DB00566
946	0.477085	DB00452
947	0.476807	DB00285
948	0.476686	DB00169
949	0.476358	DB09114
950	0.476073	DB00146
951	0.475877	DB00631
952	0.475839	DB09050
953	0.475752	DB05541
954	0.475741	DB04815
955	0.475457	DB08877
956	0.475385	DB06155
957	0.475373	DB14975
958	0.474173	DB01603
959	0.47401	DB00670
960	0.47376	DB11235
961	0.473177	DB06077
962	0.47311	DB01620
963	0.472868	DB00405
964	0.472868	DB00835
965	0.472861	DB01237
966	0.471836	DB00289
967	0.471268	DB00865
968	0.47125	DB12293
969	0.471158	DB00138
970	0.470709	DB00714
971	0.47066	DB13216
972	0.47029	DB00844
973	0.470097	DB00476
974	0.469456	DB00684
975	0.469414	DB12401
976	0.469259	DB01170
977	0.469156	DB00240
978	0.468623	DB04840
979	0.468402	DB00402
980	0.468402	DB01198
981	0.468085	DB01392
982	0.468037	DB13501
983	0.467483	DB00338
984	0.467483	DB00736
985	0.467451	DB00966
986	0.466906	DB05013
987	0.466867	DB00559
988	0.466446	DB00755
989	0.466446	DB00982
990	0.466446	DB00523
991	0.466413	DB01114
992	0.466413	DB09555
993	0.466346	DB00993
994	0.466296	DB00719
995	0.466128	DB00315
996	0.466101	DB00848
997	0.466061	DB00162
998	0.465784	DB08896
999	0.465671	DB00457
1000	0.465537	DB00334
1001	0.465393	DB13286
1002	0.46503	DB01029
1003	0.464977	DB00762
1004	0.464924	DB00642
1005	0.464909	DB13851
1006	0.464447	DB01162
1007	0.46419	DB01004
1008	0.463749	DB12245
1009	0.463573	DB00280
1010	0.463472	DB11219
1011	0.463215	DB01172
1012	0.463014	DB00502
1013	0.462824	DB06703
1014	0.4625	DB00214
1015	0.462373	DB06700
1016	0.462141	DB00257
1017	0.461859	DB00201
1018	0.46116	DB00250
1019	0.460001	DB01367
1020	0.459862	DB14018
1021	0.459862	DB00277
1022	0.459862	DB01223
1023	0.458792	DB01430
1024	0.458774	DB15328
1025	0.457795	DB01338
1026	0.457503	DB11703
1027	0.456243	DB00394
1028	0.455158	DB04221
1029	0.454902	DB09209
1030	0.454821	DB06697
1031	0.453638	DB09083
1032	0.453462	DB00998
1033	0.453417	DB08954
1034	0.453279	DB00730
1035	0.453042	DB01166
1036	0.452975	DB11630
1037	0.452555	DB01421
1038	0.451904	DB01259
1039	0.451791	DB00494
1040	0.451675	DB00459
1041	0.451541	DB01131
1042	0.451348	DB00363
1043	0.451198	DB00299
1044	0.450949	DB13136
1045	0.450789	DB01283
1046	0.450215	DB06193
1047	0.450069	DB00934
1048	0.449918	DB00643
1049	0.449823	DB00909
1050	0.449802	DB06785
1051	0.449556	DB01048
1052	0.449297	DB09488
1053	0.448179	DB00404
1054	0.447989	DB02703
1055	0.447756	DB00539
1056	0.446921	DB01618
1057	0.446586	DB11096
1058	0.446542	DB09236
1059	0.446384	DB11827
1060	0.446375	DB00944
1061	0.446271	DB09242
1062	0.445646	DB00296
1063	0.445544	DB00428
1064	0.445346	DB00268
1065	0.445208	DB01215
1066	0.445154	DB04844
1067	0.444485	DB00217
1068	0.444475	DB03614
1069	0.444362	DB06201
1070	0.444228	DB13228
1071	0.443968	DB01092
1072	0.443695	DB01452
1073	0.443635	DB00744
1074	0.443401	DB06800
1075	0.443362	DB00822
1076	0.443264	DB00651
1077	0.442544	DB01132
1078	0.442306	DB06766
1079	0.442279	DB14195
1080	0.44211	DB01008
1081	0.441784	DB06816
1082	0.441532	DB01119
1083	0.441009	DB01183
1084	0.440838	DB11637
1085	0.440811	DB12783
1086	0.440759	DB06704
1087	0.440759	DB09546
1088	0.440714	DB01158
1089	0.440273	DB01075
1090	0.440273	DB00985
1091	0.440089	DB08604
1092	0.439907	DB11282
1093	0.439409	DB00292
1094	0.439115	DB11629
1095	0.439029	DB09080
1096	0.438895	DB01076
1097	0.438746	DB00806
1098	0.43843	DB06603
1099	0.438104	DB00472
1100	0.437942	DB01274
1101	0.437942	DB00983
1102	0.437773	DB00851
1103	0.437679	DB08860
1104	0.437534	DB13953
1105	0.436306	DB00900
1106	0.436178	DB00224
1107	0.435809	DB00674
1108	0.435809	DB00722
1109	0.435356	DB06827
1110	0.434747	DB01088
1111	0.434384	DB12377
1112	0.434002	DB00238
1113	0.433087	DB00961
1114	0.432808	DB13858
1115	0.432746	DB00242
1116	0.432257	DB00984
1117	0.432081	DB00704
1118	0.432068	DB09049
1119	0.431398	DB00488
1120	0.431362	DB00754
1121	0.431256	DB06441
1122	0.430904	DB06230
1123	0.430899	DB00861
1124	0.430822	DB06203
1125	0.430566	DB00796
1126	0.430411	DB00425
1127	0.430324	DB08871
1128	0.430196	DB00911
1129	0.430113	DB08889
1130	0.429789	DB00939
1131	0.429273	DB00498
1132	0.429266	DB06292
1133	0.428707	DB14632
1134	0.428148	DB01273
1135	0.42782	DB01339
1136	0.427792	DB00978
1137	0.427223	DB00532
1138	0.42695	DB04861
1139	0.426403	DB01366
1140	0.426088	DB13954
1141	0.426016	DB00843
1142	0.426011	DB00484
1143	0.425825	DB13970
1144	0.425779	DB13956
1145	0.425594	DB04817
1146	0.425295	DB13944
1147	0.424869	DB09060
1148	0.4244	DB14753
1149	0.424367	DB13946
1150	0.424146	DB09092
1151	0.423552	DB14677
1152	0.423023	DB03756
1153	0.422607	DB00804
1154	0.422214	DB00655
1155	0.42219	DB00728
1156	0.42218	DB04825
1157	0.42188	DB00718
1158	0.421481	DB05630
1159	0.421475	DB11636
1160	0.421435	DB00981
1161	0.421241	DB00541
1162	0.421136	DB09069
1163	0.420907	DB04573
1164	0.420533	DB00783
1165	0.42025	DB00467
1166	0.420244	DB01558
1167	0.420033	DB14703
1168	0.419378	DB08987
1169	0.419233	DB13783
1170	0.418884	DB09282
1171	0.418479	DB06712
1172	0.41819	DB09345
1173	0.418042	DB09205
1174	0.417864	DB08804
1175	0.417701	DB00275
1176	0.417574	DB00709
1177	0.417445	DB00977
1178	0.417351	DB04938
1179	0.41719	DB00483
1180	0.416814	DB01155
1181	0.416656	DB00470
1182	0.416618	DB00716
1183	0.416197	DB00879
1184	0.416191	DB09034
1185	0.41535	DB00624
1186	0.415142	DB00812
1187	0.414751	DB08822
1188	0.414693	DB09342
1189	0.41462	DB14178
1190	0.414439	DB01419
1191	0.414193	DB01079
1192	0.41416	DB00429
1193	0.414159	DB06736
1194	0.414074	DB06718
1195	0.413954	DB04822
1196	0.413741	DB03585
1197	0.413378	DB11699
1198	0.413337	DB00756
1199	0.413197	DB00990
1200	0.412854	DB00487
1201	0.412813	DB01125
1202	0.412713	DB09054
1203	0.412673	DB00492
1204	0.412475	DB04920
1205	0.412189	DB01626
1206	0.412158	DB01157
1207	0.412	DB00336
1208	0.411976	DB06401
1209	0.411934	DB00378
1210	0.411592	DB00586
1211	0.41152	DB06614
1212	0.411188	DB06710
1213	0.411086	DB00309
1214	0.410708	DB00393
1215	0.410552	DB00396
1216	0.410513	DB00878
1217	0.4105	DB00995
1218	0.410429	DB11496
1219	0.410317	DB00241
1220	0.410304	DB00558
1221	0.410264	DB00823
1222	0.409703	DB00507
1223	0.409652	DB01245
1224	0.409536	DB00904
1225	0.409513	DB00717
1226	0.409509	DB01208
1227	0.409393	DB00824
1228	0.409284	DB11660
1229	0.408684	DB06207
1230	0.408555	DB00654
1231	0.40828	DB12474
1232	0.407891	DB00892
1233	0.407793	DB00768
1234	0.407722	DB12554
1235	0.407334	DB09335
1236	0.40721	DB00552
1237	0.407064	DB09015
1238	0.406925	DB00661
1239	0.40675	DB00648
1240	0.406561	DB06782
1241	0.4064	DB00323
1242	0.406383	DB00367
1243	0.406383	DB09389
1244	0.405718	DB00811
1245	0.405676	DB08801
1246	0.405446	DB01595
1247	0.405424	DB13911
1248	0.405424	DB11182
1249	0.405408	DB08964
1250	0.405291	DB01291
1251	0.405251	DB04657
1252	0.40509	DB11642
1253	0.404897	DB00731
1254	0.404743	DB00294
1255	0.404282	DB09038
1256	0.403851	DB00176
1257	0.403834	DB06781
1258	0.403782	DB00304
1259	0.403674	DB01610
1260	0.403088	DB04209
1261	0.402785	DB00740
1262	0.402438	DB00121
1263	0.402125	DB00150
1264	0.402064	DB00177
1265	0.4014	DB01708
1266	0.400818	DB01143
1267	0.400764	DB09123
1268	0.400643	DB04339
1269	0.400352	DB06713
1270	0.400338	DB13952
1271	0.400325	DB01613
1272	0.400097	DB06771
1273	0.399552	DB01406
1274	0.399239	DB01023
1275	0.399214	DB12945
1276	0.399054	DB09371
1277	0.399016	DB00678
1278	0.398752	DB08918
1279	0.398752	DB04896
1280	0.398428	DB09210
1281	0.398327	DB00287
1282	0.398304	DB01399
1283	0.397548	DB09070
1284	0.397359	DB01082
1285	0.397104	DB06153
1286	0.396756	DB00951
1287	0.396719	DB00598
1288	0.396586	DB13225
1289	0.396583	DB11619
1290	0.396287	DB04575
1291	0.396153	DB06210
1292	0.395796	DB02789
1293	0.3957	DB01357
1294	0.395526	DB00373
1295	0.395362	DB11584
1296	0.394945	DB00657
1297	0.394802	DB11614
1298	0.394768	DB01097
1299	0.394696	DB00919
1300	0.394387	DB13624
1301	0.39355	DB02893
1302	0.39355	DB00134
1303	0.39355	DB13972
1304	0.393277	DB06148
1305	0.3932	DB06213
1306	0.39302	DB04838
1307	0.392945	DB00205
1308	0.392793	DB01202
1309	0.392584	DB00348
1310	0.392473	DB00455
1311	0.392397	DB01438
1312	0.392258	DB00521
1313	0.392251	DB01203
1314	0.391557	DB00525
1315	0.391306	DB01435
1316	0.391306	DB01495
1317	0.391295	DB00854
1318	0.391241	DB04865
1319	0.391176	DB01175
1320	0.391176	DB00215
1321	0.390929	DB09110
1322	0.390929	DB01093
1323	0.389911	DB12243
1324	0.389365	DB00991
1325	0.388832	DB00270
1326	0.388659	DB00441
1327	0.388337	DB09151
1328	0.38832	DB00751
1329	0.388285	DB01059
1330	0.387757	DB14191
1331	0.387642	DB04832
1332	0.387553	DB14596
1333	0.38747	DB11952
1334	0.387185	DB00530
1335	0.387108	DB01250
1336	0.387073	DB00929
1337	0.386761	DB13245
1338	0.386323	DB00914
1339	0.386274	DB08797
1340	0.386018	DB00366
1341	0.384355	DB11262
1342	0.384241	DB00683
1343	0.38417	DB11943
1344	0.382625	DB00922
1345	0.38197	DB11160
1346	0.381524	DB00946
1347	0.381313	DB04115
1348	0.38093	DB09073
1349	0.380778	DB02266
1350	0.380662	DB01115
1351	0.380414	DB00395
1352	0.380374	DB06701
1353	0.380374	DB00422
1354	0.379999	DB11283
1355	0.379915	DB04868
1356	0.379694	DB00243
1357	0.378997	DB06698
1358	0.377512	DB01142
1359	0.376895	DB00577
1360	0.375653	DB09088
1361	0.374939	DB00920
1362	0.37475	DB00365
1363	0.374479	DB01182
1364	0.372425	DB00967
1365	0.372365	DB00131
1366	0.371994	DB06414
1367	0.37185	DB08872
1368	0.371692	DB00748
1369	0.371677	DB00749
1370	0.371297	DB08880
1371	0.370944	DB14086
1372	0.370304	DB01123
1373	0.37001	DB08816
1374	0.369627	DB01579
1375	0.369545	DB00894
1376	0.368081	DB00300
1377	0.367917	DB09119
1378	0.366236	DB01003
1379	0.366133	DB13262
1380	0.366023	DB01073
1381	0.365858	DB00356
1382	0.365702	DB00380
1383	0.365319	DB00202
1384	0.36494	DB00352
1385	0.363968	DB11263
1386	0.363794	DB01101
1387	0.363455	DB00727
1388	0.363417	DB09144
1389	0.362445	DB00810
1390	0.362131	DB01087
1391	0.361981	DB01210
1392	0.361821	DB13874
1393	0.361652	DB00281
1394	0.361192	DB09280
1395	0.360787	DB00986
1396	0.360263	DB00387
1397	0.359739	DB00640
1398	0.359739	DB00194
1399	0.359486	DB00723
1400	0.359484	DB00871
1401	0.359046	DB01161
1402	0.358255	DB05039
1403	0.35797	DB00938
1404	0.356212	DB08909
1405	0.355668	DB01288
1406	0.355416	DB01214
1407	0.355389	DB00706
1408	0.353759	DB00537
1409	0.352799	DB00193
1410	0.352796	DB13246
1411	0.352561	DB14575
1412	0.352265	DB12107
1413	0.351933	DB04854
1414	0.351646	DB09031
1415	0.351088	DB00867
1416	0.350798	DB00328
1417	0.349161	DB13114
1418	0.348999	DB00321
1419	0.348793	DB00570
1420	0.348713	DB09047
1421	0.348363	DB01037
1422	0.348318	DB00776
1423	0.347317	DB00419
1424	0.347022	DB00192
1425	0.346934	DB13139
1426	0.346934	DB01001
1427	0.346509	DB01241
1428	0.346215	DB01095
1429	0.346069	DB00721
1430	0.34576	DB14141
1431	0.345688	DB00956
1432	0.345509	DB09039
1433	0.345395	DB00458
1434	0.343412	DB14176
1435	0.343242	DB01054
1436	0.342734	DB00676
1437	0.342589	DB01151
1438	0.342564	DB01340
1439	0.342432	DB08901
1440	0.342249	DB01619
1441	0.342188	DB01262
1442	0.342113	DB13657
1443	0.341373	DB09237
1444	0.341373	DB00381
1445	0.34132	DB01551
1446	0.341136	DB00540
1447	0.34091	DB00344
1448	0.340763	DB00439
1449	0.340668	DB12313
1450	0.340631	DB00882
1451	0.339969	DB09185
1452	0.336825	DB14512
1453	0.336775	DB07776
1454	0.334296	DB00712
1455	0.333412	DB11570
1456	0.333254	DB09096
1457	0.33251	DB00600
1458	0.330898	DB01242
1459	0.330824	DB09009
1460	0.330079	DB00890
1461	0.329092	DB00937
1462	0.32879	DB00255
1463	0.32849	DB00179
1464	0.328227	DB01219
1465	0.328101	DB06814
1466	0.326933	DB01580
1467	0.325477	DB05246
1468	0.325156	DB09020
1469	0.325055	DB00545
1470	0.32402	DB01102
1471	0.322873	DB01197
1472	0.322736	DB00273
1473	0.322678	DB06217
1474	0.322319	DB01057
1475	0.321829	DB00573
1476	0.321597	DB00841
1477	0.32075	DB09041
1478	0.32061	DB00612
1479	0.320488	DB00497
1480	0.320466	DB13155
1481	0.320246	DB01085
1482	0.320046	DB00330
1483	0.319697	DB01019
1484	0.319477	DB00764
1485	0.319199	DB14083
1486	0.319069	DB09027
1487	0.318899	DB09403
1488	0.318618	DB01400
1489	0.317031	DB00335
1490	0.316901	DB13346
1491	0.315894	DB01718
1492	0.315818	DB06243
1493	0.31561	DB00411
1494	0.315092	DB09085
1495	0.314414	DB01600
1496	0.314385	DB06204
1497	0.313793	DB00272
1498	0.313419	DB00564
1499	0.313391	DB05219
1500	0.313381	DB00660
1501	0.312476	DB14658
1502	0.311901	DB13747
1503	0.311901	DB11079
1504	0.311493	DB00360
1505	0.310615	DB00187
1506	0.309868	DB06708
1507	0.309777	DB14783
1508	0.309619	DB09496
1509	0.309553	DB00264
1510	0.309546	DB00710
1511	0.309525	DB01426
1512	0.3088	DB06152
1513	0.308606	DB01031
1514	0.308436	DB13142
1515	0.30823	DB00928
1516	0.30793	DB00942
1517	0.307232	DB00318
1518	0.306895	DB00418
1519	0.306695	DB09366
1520	0.30659	DB01033
1521	0.306078	DB06151
1522	0.305816	DB00473
1523	0.305289	DB06807
1524	0.305024	DB11071
1525	0.30496	DB06815
1526	0.304633	DB00327
1527	0.304237	DB00295
1528	0.303722	DB01297
1529	0.302973	DB09351
1530	0.302973	DB00195
1531	0.302489	DB09214
1532	0.302489	DB01009
1533	0.301711	DB00924
1534	0.301363	DB13848
1535	0.300373	DB01039
1536	0.300299	DB01098
1537	0.300038	DB00155
1538	0.299886	DB00815
1539	0.299466	DB11100
1540	0.299429	DB00787
1541	0.299068	DB00594
1542	0.299056	DB01136
1543	0.2984	DB08842
1544	0.297755	DB00571
1545	0.297402	DB05381
1546	0.29708	DB06709
1547	0.296924	DB00592
1548	0.295731	DB00726
1549	0.295473	DB03128
1550	0.295205	DB06824
1551	0.294881	DB01105
1552	0.294314	DB01365
1553	0.293975	DB14656
1554	0.293555	DB00832
1555	0.293109	DB01118
1556	0.292852	DB11207
1557	0.292392	DB00816
1558	0.292346	DB01024
1559	0.291813	DB11815
1560	0.291644	DB01359
1561	0.291562	DB00371
1562	0.291156	DB01064
1563	0.290535	DB06756
1564	0.290463	DB11186
1565	0.290382	DB01174
1566	0.290094	DB11180
1567	0.289106	DB00122
1568	0.289106	DB01303
1569	0.289106	DB14006
1570	0.288831	DB00583
1571	0.288635	DB09340
1572	0.288566	DB09495
1573	0.287436	DB00129
1574	0.287272	DB01192
1575	0.286929	DB00423
1576	0.286593	DB00617
1577	0.286452	DB11102
1578	0.286442	DB00130
1579	0.286254	DB11278
1580	0.285778	DB08824
1581	0.28515	DB00794
1582	0.28499	DB06797
1583	0.284908	DB01280
1584	0.284875	DB01230
1585	0.284637	DB00830
1586	0.284629	DB00685
1587	0.284216	DB13063
1588	0.283962	DB00451
1589	0.283962	DB00509
1590	0.283704	DB00703
1591	0.283521	DB01206
1592	0.282954	DB06716
1593	0.28266	DB00856
1594	0.281683	DB14183
1595	0.281423	DB00633
1596	0.28116	DB00357
1597	0.280525	DB01424
1598	0.280187	DB05016
1599	0.279917	DB12834
1600	0.279764	DB00636
1601	0.279396	DB13153
1602	0.279322	DB00819
1603	0.279118	DB08887
1604	0.279094	DB07565
1605	0.278853	DB11217
1606	0.278853	DB14109
1607	0.278813	DB04816
1608	0.278677	DB13583
1609	0.278529	DB09350
1610	0.278342	DB00916
1611	0.278272	DB00221
1612	0.277863	DB00388
1613	0.277581	DB00306
1614	0.277577	DB00750
1615	0.277406	DB00668
1616	0.276831	DB01437
1617	0.276649	DB00491
1618	0.276494	DB01427
1619	0.276434	DB13211
1620	0.276427	DB00434
1621	0.276109	DB14084
1622	0.276017	DB00237
1623	0.275853	DB06804
1624	0.275853	DB00827
1625	0.275732	DB11148
1626	0.275246	DB09333
1627	0.275016	DB12911
1628	0.274969	DB06706
1629	0.274627	DB00262
1630	0.274291	DB00874
1631	0.274132	DB00389
1632	0.274011	DB00148
1633	0.273736	DB12328
1634	0.273638	DB00312
1635	0.273121	DB00870
1636	0.272126	DB00159
1637	0.272086	DB00599
1638	0.271797	DB00968
1639	0.271396	DB08946
1640	0.27113	DB02959
1641	0.270992	DB00765
1642	0.270883	DB01428
1643	0.270603	DB00347
1644	0.270519	DB06799
1645	0.27049	DB00410
1646	0.270478	DB00677
1647	0.270327	DB00151
1648	0.270291	DB00859
1649	0.269746	DB13854
1650	0.269596	DB13680
1651	0.269508	DB01010
1652	0.269478	DB14175
1653	0.269272	DB06261
1654	0.269225	DB11221
1655	0.269132	DB13278
1656	0.268985	DB12153
1657	0.268797	DB11244
1658	0.268706	DB00369
1659	0.268613	DB14104
1660	0.268528	DB00853
1661	0.268329	DB09081
1662	0.267699	DB00884
1663	0.267457	DB04224
1664	0.267457	DB06689
1665	0.267433	DB14120
1666	0.267096	DB15480
1667	0.266933	DB00446
1668	0.266675	DB04812
1669	0.266484	DB08868
1670	0.265813	DB13873
1671	0.265768	DB11254
1672	0.265622	DB00784
1673	0.265056	DB09212
1674	0.264891	DB00265
1675	0.264844	DB00399
1676	0.264709	DB11610
1677	0.264406	DB06714
1678	0.2644	DB00368
1679	0.264215	DB11672
1680	0.264168	DB13253
1681	0.263975	DB14177
1682	0.263968	DB00132
1683	0.263143	DB00949
1684	0.263084	DB00478
1685	0.263074	DB06802
1686	0.262876	DB09148
1687	0.262631	DB09516
1688	0.26244	DB11359
1689	0.262215	DB01275
1690	0.261759	DB01353
1691	0.261025	DB11157
1692	0.260932	DB01188
1693	0.260732	DB00235
1694	0.260679	DB01121
1695	0.260667	DB13218
1696	0.260462	DB01351
1697	0.260424	DB00988
1698	0.260358	DB15467
1699	0.260188	DB12954
1700	0.259694	DB14020
1701	0.259555	DB00584
1702	0.259295	DB00825
1703	0.259067	DB09055
1704	0.258965	DB14650
1705	0.258882	DB11073
1706	0.258545	DB01187
1707	0.258521	DB13966
1708	0.258513	DB08908
1709	0.258445	DB09477
1710	0.258432	DB11285
1711	0.257997	DB00593
1712	0.257382	DB06694
1713	0.257214	DB11156
1714	0.257187	DB13221
1715	0.257158	DB13838
1716	0.257077	DB00849
1717	0.256836	DB09146
1718	0.256836	DB02772
1719	0.256746	DB02325
1720	0.256733	DB00279
1721	0.256607	DB00763
1722	0.25652	DB01236
1723	0.256346	DB00828
1724	0.256247	DB09213
1725	0.256247	DB01050
1726	0.255761	DB01839
1727	0.255717	DB00339
1728	0.255183	DB00173
1729	0.254933	DB06262
1730	0.254555	DB00992
1731	0.254486	DB00935
1732	0.254318	DB00544
1733	0.254247	DB05154
1734	0.254243	DB00915
1735	0.254186	DB00733
1736	0.254185	DB00632
1737	0.254112	DB09161
1738	0.254015	DB14110
1739	0.253985	DB01213
1740	0.25394	DB03193
1741	0.253846	DB01744
1742	0.253846	DB14156
1743	0.253769	DB00437
1744	0.253707	DB00818
1745	0.253683	DB09462
1746	0.253636	DB09483
1747	0.253636	DB06768
1748	0.253636	DB04398
1749	0.253577	DB14199
1750	0.25349	DB09257
1751	0.253464	DB00788
1752	0.253227	DB00190
1753	0.253187	DB00658
1754	0.253175	DB08826
1755	0.253172	DB11386
1756	0.253132	DB09561
1757	0.253099	DB03754
1758	0.253075	DB11085
1759	0.253075	DB09526
1760	0.25306	DB11098
1761	0.25306	DB06792
1762	0.25306	DB14509
1763	0.25306	DB09481
1764	0.25306	DB09460
1765	0.25306	DB01390
1766	0.253006	DB12821
1767	0.25297	DB00630
1768	0.252932	DB00529
1769	0.252932	DB14159
1770	0.252931	DB01577
1771	0.252931	DB09571
1772	0.252905	DB00556
1773	0.252896	DB01563
1774	0.252896	DB03085
1775	0.252857	DB00165
1776	0.25285	DB14498
1777	0.25285	DB13996
1778	0.25285	DB09395
1779	0.25285	DB14487
1780	0.25285	DB03166
1781	0.25285	DB00898
1782	0.25285	DB09409
1783	0.25285	DB08809
1784	0.25282	DB01099
1785	0.252805	DB01028
1786	0.252805	DB00753
1787	0.252805	DB00228
1788	0.252805	DB01189
1789	0.252804	DB00515
1790	0.252804	DB03843
1791	0.252804	DB01159
1792	0.252804	DB13813
1793	0.252804	DB14150
1794	0.252804	DB09155
1795	0.252804	DB12754
1796	0.252804	DB14499
1797	0.252804	DB09414
1798	0.252804	DB09418
1799	0.252804	DB11090
1800	0.252804	DB09413
1801	0.252804	DB09407
1802	0.252804	DB09281
1803	0.252804	DB00653
1804	0.252804	DB14513
1805	0.252804	DB06757
1806	0.252804	DB00435
1807	0.252804	DB09153
1808	0.252804	DB11119
1809	0.252804	DB09484
1810	0.252804	DB09472
1811	0.252804	DB11159
1812	0.252804	DB14502
1813	0.252804	DB14702
1814	0.252804	DB09449
1815	0.252804	DB14015
1816	0.252804	DB06767
1817	0.252804	DB14180
1818	0.252804	DB11134
1819	0.252804	DB01377
1820	0.252804	DB11342
1821	0.252804	DB06690
1822	0.252804	DB11080
1823	0.252804	DB11153
1824	0.252804	DB11151
1825	0.252804	DB09104
1826	0.252804	DB06723
1827	0.252804	DB01593
1828	0.252804	DB09322
1829	0.252804	DB13259
1830	0.252804	DB08913
1831	0.252804	DB11081
1832	0.252804	DB09131
1833	0.252804	DB11387
1834	0.252804	DB13323
1835	0.252804	DB11072
1836	0.252804	DB11092
1837	0.252804	DB13116
1838	0.252804	DB11104
1839	0.252804	DB05382
1840	0.252804	DB09152
1841	0.252804	DB09510
1842	0.252804	DB09513
1843	0.252804	DB01005
1844	0.252804	DB00536
1845	0.252804	DB03904
1846	0.252804	DB09145
1847	0.252804	DB08938
1848	0.252804	DB09138
1849	0.252804	DB13743
1850	0.252804	DB09314
1851	0.252804	DB05389
1852	0.252804	DB11068
1853	0.252804	DB11127
1854	0.252804	DB01169
1855	0.252804	DB11132
1856	0.252804	DB09321
1857	0.252804	DB09157
1858	0.252804	DB09140
1859	0.252804	DB11326
1860	0.252804	DB09112
1861	0.252804	DB11091
1862	0.252804	DB11129
1863	0.252804	DB13235
1864	0.252804	DB00720
1865	0.252804	DB14078
1866	0.252804	DB04160
1867	0.252804	DB09394
1868	0.252804	DB09499
1869	0.252804	DB00971
1870	0.252786	DB00145
1871	0.252741	DB00847
1872	0.252741	DB01956
1873	0.252651	DB00551
1874	0.252572	DB01191
1875	0.252572	DB00574
1876	0.252453	DB00191
1877	0.252411	DB01235
1878	0.252355	DB04827
1879	0.252329	DB03175
1880	0.25231	DB01077
1881	0.252271	DB09118
1882	0.252235	DB01255
1883	0.252129	DB13146
1884	0.25212	DB09348
1885	0.252044	DB13908
1886	0.252007	DB06753
1887	0.251856	DB14189
1888	0.251777	DB14197
1889	0.251681	DB00135
1890	0.251662	DB01181
1891	0.251628	DB09494
1892	0.251608	DB03209
1893	0.251528	DB01240
1894	0.250803	DB13960
1895	0.250792	DB00855
1896	0.250752	DB09149
1897	0.250564	DB00852
1898	0.250564	DB01364
1899	0.250531	DB00766
1900	0.250383	DB11121
1901	0.250344	DB00226
1902	0.250287	DB00313
1903	0.250253	DB09086
1904	0.250228	DB03766
1905	0.250209	DB00119
1906	0.250119	DB01612
1907	0.249905	DB00141
1908	0.249877	DB03796
1909	0.249828	DB02709
1910	0.249518	DB11117
1911	0.249201	DB00550
1912	0.248928	DB00495
1913	0.248707	DB13882
1914	0.248196	DB09117
1915	0.247938	DB02530
1916	0.247765	DB00282
1917	0.247587	DB06707
1918	0.247351	DB09267
1919	0.247244	DB00610
1920	0.247063	DB00943
1921	0.246583	DB05018
1922	0.246469	DB00883
1923	0.246457	DB00996
1924	0.246416	DB02513
1925	0.246416	DB09401
1926	0.246192	DB01043
1927	0.24612	DB14186
1928	0.24604	DB14184
1929	0.246021	DB01020
1930	0.245629	DB00531
1931	0.245606	DB14187
1932	0.245521	DB00474
1933	0.244916	DB09269
1934	0.244587	DB00780
1935	0.244406	DB00917
1936	0.244371	DB13707
1937	0.243831	DB09512
1938	0.243608	DB00649
1939	0.243594	DB03017
1940	0.243565	DB13746
1941	0.243556	DB00249
1942	0.243518	DB00189
1943	0.243288	DB00627
1944	0.242995	DB00181
1945	0.2429	DB02701
1946	0.2429	DB00322
1947	0.242889	DB00513
1948	0.242242	DB13628
1949	0.241908	DB01086
1950	0.241893	DB15576
1951	0.241628	DB00625
1952	0.241625	DB06637
1953	0.241221	DB11323
1954	0.241166	DB03088
1955	0.241006	DB00114
1956	0.240948	DB09072
1957	0.240948	DB00139
1958	0.240948	DB01440
1959	0.240459	DB06819
1960	0.240206	DB11640
1961	0.240106	DB08981
1962	0.23961	DB08814
1963	0.239539	DB00958
1964	0.239279	DB00548
1965	0.238986	DB00331
1966	0.238854	DB03255
1967	0.238782	DB00868
1968	0.238753	DB14212
1969	0.238716	DB13154
1970	0.238705	DB00302
1971	0.238634	DB09256
1972	0.238374	DB09543
1973	0.238319	DB06770
1974	0.237996	DB00987
1975	0.23799	DB13222
1976	0.237913	DB01294
1977	0.23752	DB00120
1978	0.237386	DB00945
1979	0.237058	DB00156
1980	0.236807	DB11145
1981	0.23665	DB14188
1982	0.23654	DB09115
1983	0.236192	DB00581
1984	0.236098	DB00797
1985	0.235603	DB08819
1986	0.235295	DB13421
1987	0.235187	DB00142
1988	0.235089	DB00170
1989	0.23478	DB00230
1990	0.234737	DB01576
1991	0.234737	DB00182
1992	0.234448	DB00260
1993	0.234234	DB06764
1994	0.234044	DB00316
1995	0.233943	DB01160
1996	0.233898	DB11268
1997	0.233855	DB09400
1998	0.233855	DB11142
[truncated: 220 more rows]

## Sheet: Table S5
Table S5. Clinical trials reported for the 22 top-ranked compounds repositioned by the multi-objective model.
Rank	DrugBank ID	Drug name	Total clinical trials*	Clinical trials for cancer patients	Clinical trials for osteosarcoma patients	NCT IDs for cancer patients	NCT IDs for osteosarcoma patients
1	DB06287	Temsirolimus	1000	384	10	NCT00002790, NCT00003712, NCT00012142, NCT00028028, NCT00033267, NCT00045370, NCT00060632, NCT00060645, NCT00068302, NCT00071968, NCT00072176, NCT00075647, NCT00079235, NCT00083993, NCT00084916, NCT00086125, NCT00086840, NCT00087685, NCT00093080, NCT00098462, NCT00101088, NCT00105001, NCT00109967, NCT00112476, NCT00112840, NCT00117598, NCT00122343, NCT00124280, NCT00133887, NCT00235560, NCT002357…	NCT00093080, NCT00743509, NCT01016015, NCT01331135, NCT01353625, NCT01614795, NCT02429973, NCT02517918, NCT03155620, NCT03213678
2	DB01229	Paclitaxel	3997	2958	3	NCT00001272, NCT00001338, NCT00001383, NCT00001384, NCT00001426, NCT00001427, NCT00001442, NCT00001493, NCT00001498, NCT00001499, NCT00001507, NCT00002519, NCT00002558, NCT00002559, NCT00002562, NCT00002568, NCT00002627, NCT00002628, NCT00002632, NCT00002662, NCT00002679, NCT00002684, NCT00002711, NCT00002717, NCT00002734, NCT00002772, NCT00002814, NCT00002819, NCT00002826, NCT00002837, NCT000028…	NCT01962103, NCT02945800, NCT04090398
						NCT03779464, NCT03780010, NCT03783949, NCT03785704, NCT03788226, NCT03789604, NCT03792074, NCT03794778, NCT03797443, NCT03798626, NCT03799679, NCT03799692, NCT03800134, NCT03800836, NCT03801668, NCT03801876, NCT03802058, NCT03802409, NCT03805399, NCT03806049, NCT03807999, NCT03810872, NCT03812393, NCT03814005, NCT03815461, NCT03816163, NCT03816904, NCT03818282, NCT03818997, NCT03819465, NCT038200…
3	DB00877	Sirolimus	1568	429	10	NCT00002790, NCT00003712, NCT00012142, NCT00028028, NCT00033267, NCT00045370, NCT00060632, NCT00060645, NCT00068302, NCT00071968, NCT00072176, NCT00074490, NCT00075647, NCT00079235, NCT00083993, NCT00084916, NCT00086125, NCT00086840, NCT00087685, NCT00089037, NCT00093080, NCT00098462, NCT00101088, NCT00105001, NCT00109967, NCT00110188, NCT00112372, NCT00112476, NCT00112840, NCT00117598, NCT001223…	NCT03213678, NCT03155620, NCT02517918, NCT02429973, NCT01614795, NCT01353625, NCT01331135, NCT01016015, NCT00743509, NCT00093080
4	DB01590	Everolimus	1092	351	2	NCT00081874, NCT00085566, NCT00087685, NCT00093639, NCT00096486, NCT00107016, NCT00124280, NCT00253318, NCT00255788, NCT00303732, NCT00317720, NCT00323739, NCT00331409, NCT00337545, NCT00352443, NCT00363051, NCT00374140, NCT00390364, NCT00392821, NCT00401778, NCT00406276, NCT00409292, NCT00419159, NCT00422344, NCT00426530, NCT00426556, NCT00434174, NCT00436618, NCT00446368, NCT00448149, NCT004568…	NCT01216826, NCT01804374
5	DB06772	Cabazitaxel	122	100	0	NCT00417079, NCT00925743, NCT01083615, NCT01087021, NCT01174368, NCT01254279, NCT01308567, NCT01308580, NCT01324583, NCT01335204, NCT01365130, NCT01420250, NCT01438307, NCT01447225, NCT01469338, NCT01487720, NCT01497964, NCT01500720, NCT01505868, NCT01511536, NCT01513733, NCT01518283, NCT01527929, NCT01531205, NCT01541007, NCT01558219, NCT01576029, NCT01578655, NCT01594918, NCT01620242, NCT016496…	-
6	DB01248	Docetaxel	2528	2122	8	NCT00002544, NCT00002662, NCT00002707, NCT00002775, NCT00002866, NCT00002901, NCT00002903, NCT00003037, NCT00003066, NCT00003103, NCT00003120, NCT00003159, NCT00003172, NCT00003200, NCT00003231, NCT00003352, NCT00003406, NCT00003445, NCT00003519, NCT00003560, NCT00003562, NCT00003565, NCT00003587, NCT00003633, NCT00003679, NCT00003762, NCT00003781, NCT00003782, NCT00003810, NCT00003864, NCT000038…	NCT00073983, NCT01491594, NCT02099396, NCT02718482, NCT03449901, NCT03598595, NCT03742193, NCT04183062
7	DB00602	Ivermectin	148	0	0	-	-
8	DB01045	Rifampicin	541	18	0	NCT00207090, NCT00534807, NCT00585195, NCT00608907, NCT00925743, NCT01026415, NCT01121133, NCT01324323, NCT01364324, NCT01454076, NCT01844583, NCT01950364, NCT01954043, NCT01969682, NCT02197247, NCT02253420, NCT03994211, NCT04537715	-
9	DB00864	Tacrolimus	1463	252	0	NCT00002657, NCT00002792, NCT00002809, NCT00002831, NCT00003572, NCT00004145, NCT00004255, NCT00004878, NCT00004904, NCT00006042, NCT00006350, NCT00006747, NCT00014469, NCT00025519, NCT00027573, NCT00039377, NCT00041288, NCT00045305, NCT00049504, NCT00053196, NCT00053989, NCT00057954, NCT00070135, NCT00073879, NCT00089011, NCT00089037, NCT00096096, NCT00096460, NCT00104975, NCT00105001, NCT001063…	-
10	DB00337	Pimecrolimus	70	0	0	-	-
11	DB00778	Roxithromycin	12	0	0	-	-
12	DB00932	Tipranavir	86	0	0	-	-
13	DB01211	Clarithromycin	426	29	0	NCT00002682, NCT00003151, NCT00003617, NCT00154440, NCT00201422, NCT00327132, NCT00461084, NCT01002443, NCT01133951, NCT01264822, NCT01435525, NCT01454076, NCT01516606, NCT01678027, NCT02047994, NCT02117648, NCT02366884, NCT02388581, NCT02407119, NCT02416570, NCT02557932, NCT02682446, NCT02852083, NCT02961296, NCT02987127, NCT03031483, NCT03043989, NCT03219723, NCT04209933	-
14	DB00595	Oxytetracycline	10	0	0	-	-
15	DB00199	Erythromycin	205	23	0	NCT00002827, NCT00059943, NCT00096161, NCT00146042, NCT00148070, NCT00353860, NCT00718315, NCT01024010, NCT01518517, NCT01659619, NCT01668498, NCT01830322, NCT02141100, NCT02381080, NCT02481219, NCT03063944, NCT03199911, NCT03436719, NCT03674242, NCT04015336, NCT04044950, NCT04160195, NCT04307576	-
16	DB01319	Fosamprenavir	137	0	0	-	-
17	DB01201	Rifapentine	50	0	0	-	-
18	DB00254	Doxycycline	364	30	0	NCT00002872, NCT00332163, NCT00531934, NCT00803842, NCT01010295, NCT01317433, NCT01345526, NCT01380262, NCT01411202, NCT01465802, NCT01668498, NCT01820910, NCT01847976, NCT01867294, NCT01874860, NCT01880515, NCT01931150, NCT02086591, NCT02201381, NCT02239731, NCT02341209, NCT02366884, NCT02623959, NCT02775695, NCT02874430, NCT02987127, NCT03116659, NCT03448731, NCT03454945, NCT03762590	-
19	DB00759	Tetracycline	215	17	0	NCT00001683, NCT00002682, NCT00003151, NCT00091247, NCT00803842, NCT00873808, NCT01010295, NCT01874860, NCT01880515, NCT02112214, NCT02557932, NCT02682446, NCT02775695, NCT02928692, NCT02961296, NCT03167268, NCT03609892	-
20	DB13179	Troleandomycin	0	0	0	-	-
21	DB01017	Minocycline	254	16	0	NCT00378781, NCT00473083, NCT01048983, NCT01173692, NCT01219673, NCT01317550, NCT01636934, NCT01693523, NCT01746043, NCT01874860, NCT01906008, NCT01931150, NCT02055963, NCT02203552, NCT02297412, NCT02928692	-
22	DB11431	Moxidectin	17	0	0	-	-
*Number of (pre)clinical trials enrolled for each compound according to ClinicalTrials.gov
